# Supplementary material for: N-Methyl-N-phenyl-2-(quinolin-8-yl­oxy)acetamide monohydrate
Source: Acta Crystallogr Sect E Struct Rep Online. 2011 May 14;67(Pt 6):o1420. doi: 10.1107/S1600536811017181 (PMC3120454; doi:10.1107/S1600536811017181)
Supplement: Supplementary file 1 [file e-67-o1420-sup1.cif]

##############################################################################
#                                                                            #
# This CIF contains the data in a paper accepted for publication in          #
# Acta Crystallographica Section E. It conforms to the requirements of       #
# Notes for Authors for Acta Crystallographica Section E, and has been       #
# peer reviewed under the auspices of the IUCr Commission on Journals.       #
#                                                                            #
# Full details of the Crystallographic Information File format               #
# are given in the paper "The Crystallographic Information File (CIF):       #
# a New Standard Archive File for Crystallography" by S. R. Hall, F. H.      #
# Allen and I. D. Brown [Acta Cryst. (1991), A47, 655-685].                  #
#                                                                            #
# The current version of the core CIF dictionary is obtainable from          #
# ftp://ftp.iucr.org/pub/cif_core.dic.                                       #
#                                                                            #
# Software is freely available for graphical display of the structure(s)     #
# in this CIF. For information consult the CIF software page                 #
# http://www.iucr.org/resources/cif/software.                                #
#                                                                            #
# This file may be used for bona fide research purposes within the           #
# scientific community so long as proper attribution is given to the journal # 
# article from which it was obtained.                                        #
#                                                                            #
##############################################################################
data_I
_audit_creation_method     SHELXL-97
_chemical_name_systematic
;
<i>N</i>-Methyl-<i>N</i>-phenyl-2-(quinolin-8-yloxy)acetamide monohydrate
;
_chemical_name_common     ?
_chemical_formula_moiety     'C18 H16 N2 O2, H2 O'
_chemical_formula_sum     'C18 H18 N2 O3'
_chemical_formula_iupac     'C18 H16 N2 O2, H2 O'
_chemical_formula_weight     310.34
_chemical_melting_point     ?
_symmetry_cell_setting     orthorhombic
_symmetry_space_group_name_H-M     'P 21 21 21'
_symmetry_space_group_name_hall     'P 2ac 2ab'
loop_
    _symmetry_equiv_pos_as_xyz
    'x, y, z'
    '-x+1/2, -y, z+1/2'
    'x+1/2, -y+1/2, -z'
    '-x, y+1/2, -z+1/2'
_cell_length_a     6.6028(8)
_cell_length_b     14.9207(18)
_cell_length_c     16.3505(19)
_cell_angle_alpha     90.00
_cell_angle_beta     90.00
_cell_angle_gamma     90.00
_cell_volume     1610.8(3)
_cell_formula_units_Z     4
_cell_measurement_reflns_used     ?
_cell_measurement_theta_min     1.85
_cell_measurement_theta_max     28.20
_cell_measurement_temperature     296(2)
_exptl_crystal_description     block
_exptl_crystal_colour     colorless
_exptl_crystal_size_max     0.16
_exptl_crystal_size_mid     0.15
_exptl_crystal_size_min     0.10
_exptl_crystal_density_diffrn     1.280
_exptl_crystal_density_meas     ?
_exptl_crystal_density_method     'not measured'
_exptl_crystal_F_000     656
_exptl_absorpt_coefficient_mu     0.088
_exptl_absorpt_correction_type     multi-scan
_exptl_absorpt_process_details     '(<i>SADABS</i>; Bruker, 2007)'
_exptl_absorpt_correction_T_min     0.986
_exptl_absorpt_correction_T_max     0.991
_exptl_special_details
;
;
_diffrn_ambient_temperature     296(2)
_diffrn_radiation_type     MoK\a
_diffrn_radiation_wavelength     0.71073
_diffrn_radiation_source     'fine-focus sealed tube'
_diffrn_radiation_monochromator     graphite
_diffrn_measurement_device_type     'Bruker SMART CCD'
_diffrn_measurement_method     '\f and \w'
_diffrn_detector_area_resol_mean     ?
_diffrn_reflns_number     10373
_diffrn_reflns_av_R_equivalents     0.0274
_diffrn_reflns_av_sigmaI/netI     0.0305
_diffrn_reflns_theta_min     1.85
_diffrn_reflns_theta_max     28.20
_diffrn_reflns_theta_full     28.20
_diffrn_measured_fraction_theta_max     0.988
_diffrn_measured_fraction_theta_full     0.988
_diffrn_reflns_limit_h_min     -8
_diffrn_reflns_limit_h_max     8
_diffrn_reflns_limit_k_min     -19
_diffrn_reflns_limit_k_max     18
_diffrn_reflns_limit_l_min     -21
_diffrn_reflns_limit_l_max     18
_diffrn_standards_number     0
_diffrn_standards_interval_count     ?
_diffrn_standards_interval_time     ?
_diffrn_standards_decay_%     ?
_refine_special_details
;
Refinement of <i>F</i>^2^ against ALL reflections. The weighted <i>R</i>-factor
<i>wR</i> and goodness of fit <i>S</i> are based on <i>F</i>^2^, conventional
<i>R</i>-factors <i>R</i> are based on <i>F</i>, with <i>F</i> set to zero for
negative <i>F</i>^2^. The threshold expression of <i>F</i>^2^ >
\s(<i>F</i>^2^) is used only for calculating <i>R</i>-factors(gt) <i>etc</i>.
and is not relevant to the choice of reflections for refinement.
<i>R</i>-factors based on <i>F</i>^2^ are statistically about twice as large
as those based on <i>F</i>, and <i>R</i>- factors based on ALL data will be
even larger.
;
_reflns_number_total     3911
_reflns_number_gt     3113
_reflns_threshold_expression     I>2sigma(I)
_refine_ls_structure_factor_coef     Fsqd
_refine_ls_matrix_type     full
_refine_ls_R_factor_all     0.0530
_refine_ls_R_factor_gt     0.0389
_refine_ls_wR_factor_gt     0.0932
_refine_ls_wR_factor_ref     0.1009
_refine_ls_goodness_of_fit_ref     1.048
_refine_ls_restrained_S_all     1.116
_refine_ls_number_reflns     3911
_refine_ls_number_parameters     217
_refine_ls_number_restraints     125
_refine_ls_number_constraints     ?
_refine_ls_hydrogen_treatment     mixed
_refine_ls_weighting_scheme     calc
_refine_ls_weighting_details
         'calc w=1/[\s^2^(Fo^2^)+(0.0498P)^2^+0.0847P] where P=(Fo^2^+2Fc^2^)/3'
_atom_sites_solution_hydrogens     geom
_atom_sites_solution_primary     direct
_atom_sites_solution_secondary     difmap
_refine_ls_shift/su_max     0.005
_refine_ls_shift/su_mean     0.000
_refine_diff_density_max     0.121
_refine_diff_density_min     -0.138
_refine_ls_extinction_method     '<i>SHELXL97</i> (Sheldrick, 2008)'
_refine_ls_extinction_coef     0.0132(19)
_refine_ls_extinction_expression
                                  'Fc^*^=kFc[1+0.001xFc^2^\l^3^/sin(2\q)]^-1/4^'
loop_
    _atom_type_symbol
    _atom_type_description
    _atom_type_scat_dispersion_real
    _atom_type_scat_dispersion_imag
    _atom_type_scat_source
    'C' 'C' 0.0033 0.0016
                         'International Tables Vol C Tables 4.2.6.8 and 6.1.1.4'
    'H' 'H' 0.0000 0.0000
                         'International Tables Vol C Tables 4.2.6.8 and 6.1.1.4'
    'N' 'N' 0.0061 0.0033
                         'International Tables Vol C Tables 4.2.6.8 and 6.1.1.4'
    'O' 'O' 0.0106 0.0060
                         'International Tables Vol C Tables 4.2.6.8 and 6.1.1.4'
_computing_data_collection     '<i>APEX2</i> (Bruker, 2007)'
_computing_cell_refinement     '<i>SAINT</i> (Bruker, 2007)'
_computing_data_reduction     '<i>SAINT</i> (Bruker, 2007)'
_computing_structure_solution     '<i>SHELXS97</i> (Sheldrick, 2008)'
_computing_structure_refinement     '<i>SHELXL97</i> (Sheldrick, 2008)'
_computing_molecular_graphics     '<i>SHELXTL</i> (Sheldrick, 2008)'
_computing_publication_material     '<i>SHELXTL</i> (Sheldrick, 2008)'
loop_
    _atom_site_type_symbol
    _atom_site_label
    _atom_site_fract_x
    _atom_site_fract_y
    _atom_site_fract_z
    _atom_site_U_iso_or_equiv
    _atom_site_adp_type
    _atom_site_calc_flag
    _atom_site_refinement_flags
    _atom_site_occupancy
    _atom_site_symmetry_multiplicity
    _atom_site_disorder_assembly
    _atom_site_disorder_group
    O O1 0.80212(17) 0.10711(7) 0.15970(6) 0.0452(3) Uani d . 1 1 . .
    O O2 0.8822(2) 0.06977(8) 0.31349(8) 0.0583(4) Uani d . 1 1 . .
    C C8 0.7564(3) 0.12177(10) 0.07926(9) 0.0420(4) Uani d U 1 1 . .
    N N2 0.6671(2) 0.17225(9) 0.36347(8) 0.0471(3) Uani d . 1 1 . .
    N N1 1.0695(2) 0.04605(10) 0.05053(9) 0.0510(4) Uani d . 1 1 . .
    C C10 0.6699(3) 0.14635(11) 0.21760(9) 0.0440(4) Uani d U 1 1 . .
    H H10A 0.5345 0.1221 0.2113 0.053 Uiso calc R 1 1 . .
    H H10B 0.6637 0.2107 0.2095 0.053 Uiso calc R 1 1 . .
    C C11 0.7500(2) 0.12557(10) 0.30174(10) 0.0419(3) Uani d U 1 1 . .
    C C9 0.9020(3) 0.08886(10) 0.02220(10) 0.0437(4) Uani d U 1 1 . .
    C C13 0.5129(2) 0.23910(10) 0.35189(9) 0.0415(4) Uani d U 1 1 . .
    C C7 0.5874(3) 0.16515(12) 0.05232(12) 0.0552(5) Uani d U 1 1 . .
    H H7 0.4921 0.1860 0.0896 0.066 Uiso calc R 1 1 . .
    C C18 0.5634(3) 0.32878(11) 0.35671(12) 0.0525(4) Uani d U 1 1 . .
    H H18 0.6969 0.3456 0.3665 0.063 Uiso calc R 1 1 . .
    C C4 0.8680(3) 0.10316(12) -0.06202(11) 0.0574(5) Uani d U 1 1 . .
    C C14 0.3166(3) 0.21536(12) 0.33744(12) 0.0560(5) Uani d U 1 1 . .
    H H14 0.2810 0.1551 0.3349 0.067 Uiso calc R 1 1 . .
    C C17 0.4168(3) 0.39294(12) 0.34698(13) 0.0596(5) Uani d U 1 1 . .
    H H17 0.4515 0.4532 0.3504 0.072 Uiso calc R 1 1 . .
    C C2 1.1823(4) 0.02794(15) -0.08759(13) 0.0711(5) Uani d U 1 1 . .
    H H2 1.2811 0.0065 -0.1230 0.085 Uiso calc R 1 1 . .
    C C3 1.0166(4) 0.07026(13) -0.11641(12) 0.0676(5) Uani d U 1 1 . .
    H H3 1.0001 0.0778 -0.1725 0.081 Uiso calc R 1 1 . .
    C C12 0.7333(4) 0.15493(14) 0.44699(11) 0.0660(5) Uani d U 1 1 . .
    H H12A 0.8400 0.1112 0.4465 0.099 Uiso calc R 1 1 . .
    H H12B 0.6214 0.1326 0.4785 0.099 Uiso calc R 1 1 . .
    H H12C 0.7821 0.2095 0.4710 0.099 Uiso calc R 1 1 . .
    C C1 1.2014(3) 0.01726(14) -0.00346(12) 0.0651(5) Uani d U 1 1 . .
    H H1 1.3157 -0.0124 0.0159 0.078 Uiso calc R 1 1 . .
    C C15 0.1708(3) 0.28045(14) 0.32658(14) 0.0636(5) Uani d U 1 1 . .
    H H15 0.0379 0.2638 0.3153 0.076 Uiso calc R 1 1 . .
    C C16 0.2201(3) 0.36932(13) 0.33224(11) 0.0572(5) Uani d U 1 1 . .
    H H16 0.1210 0.4131 0.3261 0.069 Uiso calc R 1 1 . .
    C C6 0.5576(4) 0.17827(13) -0.03189(14) 0.0698(6) Uani d U 1 1 . .
    H H6 0.4425 0.2084 -0.0497 0.084 Uiso calc R 1 1 . .
    C C5 0.6923(4) 0.14804(14) -0.08755(13) 0.0716(6) Uani d U 1 1 . .
    H H5 0.6686 0.1570 -0.1430 0.086 Uiso calc R 1 1 . .
    O O1W 1.2156(2) 0.02723(13) 0.21238(9) 0.0780(5) Uani d D 1 1 . .
    H H1WA 1.116(3) 0.039(2) 0.2438(12) 0.117 Uiso d D 1 1 . .
    H H1WB 1.175(4) 0.035(2) 0.1629(7) 0.117 Uiso d D 1 1 . .
loop_
    _atom_site_aniso_label
    _atom_site_aniso_U_11
    _atom_site_aniso_U_22
    _atom_site_aniso_U_33
    _atom_site_aniso_U_12
    _atom_site_aniso_U_13
    _atom_site_aniso_U_23
    O1 0.0470(6) 0.0525(6) 0.0361(6) 0.0104(5) 0.0031(5) -0.0040(5)
    O2 0.0599(8) 0.0629(7) 0.0521(7) 0.0214(7) 0.0033(6) 0.0043(6)
    C8 0.0488(9) 0.0365(7) 0.0408(8) -0.0012(7) -0.0025(7) -0.0026(6)
    N2 0.0526(8) 0.0498(7) 0.0388(7) 0.0069(7) -0.0004(6) -0.0044(6)
    N1 0.0518(8) 0.0548(8) 0.0464(8) 0.0031(7) 0.0078(7) -0.0076(7)
    C10 0.0421(8) 0.0464(8) 0.0434(9) 0.0066(7) 0.0034(7) -0.0065(6)
    C11 0.0407(8) 0.0403(7) 0.0447(8) -0.0014(7) 0.0044(7) 0.0006(6)
    C9 0.0550(10) 0.0375(8) 0.0387(8) -0.0057(7) 0.0012(7) -0.0039(6)
    C13 0.0455(9) 0.0432(8) 0.0359(8) 0.0022(7) 0.0068(7) -0.0048(6)
    C7 0.0585(11) 0.0503(9) 0.0567(11) 0.0080(9) -0.0105(9) -0.0038(8)
    C18 0.0482(9) 0.0485(9) 0.0609(11) -0.0033(9) 0.0073(8) -0.0083(8)
    C4 0.0805(12) 0.0517(9) 0.0399(9) -0.0131(9) 0.0012(8) -0.0027(7)
    C14 0.0520(10) 0.0456(9) 0.0702(12) -0.0054(8) 0.0062(9) -0.0068(8)
    C17 0.0673(12) 0.0426(9) 0.0688(12) -0.0005(9) 0.0122(10) -0.0021(8)
    C2 0.0772(12) 0.0777(11) 0.0583(10) -0.0052(11) 0.0226(10) -0.0194(9)
    C3 0.0946(13) 0.0671(10) 0.0410(9) -0.0168(10) 0.0102(9) -0.0082(8)
    C12 0.0814(14) 0.0756(12) 0.0409(9) 0.0124(11) -0.0048(10) -0.0004(8)
    C1 0.0650(11) 0.0710(10) 0.0594(10) 0.0011(10) 0.0170(9) -0.0157(8)
    C15 0.0460(10) 0.0669(12) 0.0779(13) 0.0010(9) 0.0040(10) -0.0074(10)
    C16 0.0607(12) 0.0571(10) 0.0538(10) 0.0140(9) 0.0081(9) 0.0007(8)
    C6 0.0790(14) 0.0625(11) 0.0680(13) 0.0115(11) -0.0239(11) 0.0068(10)
    C5 0.1004(17) 0.0673(12) 0.0472(11) -0.0026(12) -0.0181(12) 0.0063(9)
    O1W 0.0531(8) 0.1216(12) 0.0594(8) 0.0265(9) -0.0078(7) -0.0196(9)
_geom_special_details
;
All e.s.d.'s (except the e.s.d. in the dihedral angle between two l.s. planes)
are estimated using the full covariance matrix. The cell e.s.d.'s are taken
into account individually in the estimation of e.s.d.'s in distances, angles
and torsion angles; correlations between e.s.d.'s in cell parameters are only
used when they are defined by crystal symmetry. An approximate (isotropic)
treatment of cell e.s.d.'s is used for estimating e.s.d.'s involving l.s.
planes.
;
loop_
    _geom_bond_atom_site_label_1
    _geom_bond_atom_site_label_2
    _geom_bond_site_symmetry_2
    _geom_bond_distance
    _geom_bond_publ_flag
    O1 C8 . 1.3670(19) ?
    O1 C10 . 1.4148(19) ?
    O2 C11 . 1.2217(19) ?
    C8 C7 . 1.363(2) ?
    C8 C9 . 1.427(2) ?
    N2 C11 . 1.343(2) ?
    N2 C13 . 1.438(2) ?
    N2 C12 . 1.457(2) ?
    N1 C1 . 1.312(2) ?
    N1 C9 . 1.358(2) ?
    C10 C11 . 1.506(2) ?
    C10 H10A . 0.9700 ?
    C10 H10B . 0.9700 ?
    C9 C4 . 1.412(2) ?
    C13 C14 . 1.364(3) ?
    C13 C18 . 1.381(2) ?
    C7 C6 . 1.405(3) ?
    C7 H7 . 0.9300 ?
    C18 C17 . 1.371(3) ?
    C18 H18 . 0.9300 ?
    C4 C5 . 1.403(3) ?
    C4 C3 . 1.412(3) ?
    C14 C15 . 1.379(3) ?
    C14 H14 . 0.9300 ?
    C17 C16 . 1.367(3) ?
    C17 H17 . 0.9300 ?
    C2 C3 . 1.348(3) ?
    C2 C1 . 1.391(3) ?
    C2 H2 . 0.9300 ?
    C3 H3 . 0.9300 ?
    C12 H12A . 0.9600 ?
    C12 H12B . 0.9600 ?
    C12 H12C . 0.9600 ?
    C1 H1 . 0.9300 ?
    C15 C16 . 1.368(3) ?
    C15 H15 . 0.9300 ?
    C16 H16 . 0.9300 ?
    C6 C5 . 1.350(3) ?
    C6 H6 . 0.9300 ?
    C5 H5 . 0.9300 ?
    O1W H1WA . 0.855(10) ?
    O1W H1WB . 0.860(10) ?
loop_
    _geom_angle_atom_site_label_1
    _geom_angle_atom_site_label_2
    _geom_angle_atom_site_label_3
    _geom_angle_site_symmetry_1
    _geom_angle_site_symmetry_3
    _geom_angle
    _geom_angle_publ_flag
    C8 O1 C10 . . 116.19(12) ?
    C7 C8 O1 . . 124.58(15) ?
    C7 C8 C9 . . 120.25(15) ?
    O1 C8 C9 . . 115.17(14) ?
    C11 N2 C13 . . 123.34(13) ?
    C11 N2 C12 . . 119.34(15) ?
    C13 N2 C12 . . 117.32(14) ?
    C1 N1 C9 . . 117.70(16) ?
    O1 C10 C11 . . 108.01(13) ?
    O1 C10 H10A . . 110.1 ?
    C11 C10 H10A . . 110.1 ?
    O1 C10 H10B . . 110.1 ?
    C11 C10 H10B . . 110.1 ?
    H10A C10 H10B . . 108.4 ?
    O2 C11 N2 . . 121.78(15) ?
    O2 C11 C10 . . 122.34(14) ?
    N2 C11 C10 . . 115.88(14) ?
    N1 C9 C4 . . 122.23(16) ?
    N1 C9 C8 . . 119.17(14) ?
    C4 C9 C8 . . 118.59(17) ?
    C14 C13 C18 . . 119.42(16) ?
    C14 C13 N2 . . 121.02(15) ?
    C18 C13 N2 . . 119.55(15) ?
    C8 C7 C6 . . 119.84(19) ?
    C8 C7 H7 . . 120.1 ?
    C6 C7 H7 . . 120.1 ?
    C17 C18 C13 . . 119.93(17) ?
    C17 C18 H18 . . 120.0 ?
    C13 C18 H18 . . 120.0 ?
    C5 C4 C9 . . 119.61(18) ?
    C5 C4 C3 . . 123.58(19) ?
    C9 C4 C3 . . 116.8(2) ?
    C13 C14 C15 . . 120.17(17) ?
    C13 C14 H14 . . 119.9 ?
    C15 C14 H14 . . 119.9 ?
    C16 C17 C18 . . 120.76(17) ?
    C16 C17 H17 . . 119.6 ?
    C18 C17 H17 . . 119.6 ?
    C3 C2 C1 . . 118.3(2) ?
    C3 C2 H2 . . 120.9 ?
    C1 C2 H2 . . 120.9 ?
    C2 C3 C4 . . 120.4(2) ?
    C2 C3 H3 . . 119.8 ?
    C4 C3 H3 . . 119.8 ?
    N2 C12 H12A . . 109.5 ?
    N2 C12 H12B . . 109.5 ?
    H12A C12 H12B . . 109.5 ?
    N2 C12 H12C . . 109.5 ?
    H12A C12 H12C . . 109.5 ?
    H12B C12 H12C . . 109.5 ?
    N1 C1 C2 . . 124.6(2) ?
    N1 C1 H1 . . 117.7 ?
    C2 C1 H1 . . 117.7 ?
    C16 C15 C14 . . 120.51(19) ?
    C16 C15 H15 . . 119.7 ?
    C14 C15 H15 . . 119.7 ?
    C17 C16 C15 . . 119.19(19) ?
    C17 C16 H16 . . 120.4 ?
    C15 C16 H16 . . 120.4 ?
    C5 C6 C7 . . 121.5(2) ?
    C5 C6 H6 . . 119.3 ?
    C7 C6 H6 . . 119.3 ?
    C6 C5 C4 . . 120.24(19) ?
    C6 C5 H5 . . 119.9 ?
    C4 C5 H5 . . 119.9 ?
    H1WA O1W H1WB . . 107.3(16) ?
loop_
    _geom_torsion_atom_site_label_1
    _geom_torsion_atom_site_label_2
    _geom_torsion_atom_site_label_3
    _geom_torsion_atom_site_label_4
    _geom_torsion_site_symmetry_1
    _geom_torsion_site_symmetry_2
    _geom_torsion_site_symmetry_3
    _geom_torsion_site_symmetry_4
    _geom_torsion
    _geom_torsion_publ_flag
    C10 O1 C8 C7 . . . . -5.0(2) ?
    C10 O1 C8 C9 . . . . 174.32(13) ?
    C8 O1 C10 C11 . . . . -177.88(13) ?
    C13 N2 C11 O2 . . . . 179.28(15) ?
    C12 N2 C11 O2 . . . . -1.2(2) ?
    C13 N2 C11 C10 . . . . -0.7(2) ?
    C12 N2 C11 C10 . . . . 178.81(16) ?
    O1 C10 C11 O2 . . . . -12.8(2) ?
    O1 C10 C11 N2 . . . . 167.15(14) ?
    C1 N1 C9 C4 . . . . -0.3(2) ?
    C1 N1 C9 C8 . . . . -179.41(16) ?
    C7 C8 C9 N1 . . . . 179.84(15) ?
    O1 C8 C9 N1 . . . . 0.5(2) ?
    C7 C8 C9 C4 . . . . 0.7(2) ?
    O1 C8 C9 C4 . . . . -178.61(14) ?
    C11 N2 C13 C14 . . . . 77.0(2) ?
    C12 N2 C13 C14 . . . . -102.5(2) ?
    C11 N2 C13 C18 . . . . -103.99(19) ?
    C12 N2 C13 C18 . . . . 76.5(2) ?
    O1 C8 C7 C6 . . . . 178.61(17) ?
    C9 C8 C7 C6 . . . . -0.7(3) ?
    C14 C13 C18 C17 . . . . 0.0(3) ?
    N2 C13 C18 C17 . . . . -179.02(16) ?
    N1 C9 C4 C5 . . . . -179.83(17) ?
    C8 C9 C4 C5 . . . . -0.7(2) ?
    N1 C9 C4 C3 . . . . 0.3(2) ?
    C8 C9 C4 C3 . . . . 179.43(15) ?
    C18 C13 C14 C15 . . . . 0.9(3) ?
    N2 C13 C14 C15 . . . . 179.93(17) ?
    C13 C18 C17 C16 . . . . -0.2(3) ?
    C1 C2 C3 C4 . . . . 0.4(3) ?
    C5 C4 C3 C2 . . . . 179.79(19) ?
    C9 C4 C3 C2 . . . . -0.4(3) ?
    C9 N1 C1 C2 . . . . 0.4(3) ?
    C3 C2 C1 N1 . . . . -0.4(3) ?
    C13 C14 C15 C16 . . . . -1.7(3) ?
    C18 C17 C16 C15 . . . . -0.5(3) ?
    C14 C15 C16 C17 . . . . 1.5(3) ?
    C8 C7 C6 C5 . . . . 0.6(3) ?
    C7 C6 C5 C4 . . . . -0.7(3) ?
    C9 C4 C5 C6 . . . . 0.7(3) ?
    C3 C4 C5 C6 . . . . -179.47(19) ?
loop_
    _geom_hbond_atom_site_label_D
    _geom_hbond_atom_site_label_H
    _geom_hbond_atom_site_label_A
    _geom_hbond_site_symmetry_A
    _geom_hbond_distance_DH
    _geom_hbond_distance_HA
    _geom_hbond_distance_DA
    _geom_hbond_angle_DHA
    O1W H1WA O2 . 0.855(10) 1.970(11) 2.8249(19) 178(3)
    O1W H1WB N1 . 0.860(10) 1.972(11) 2.831(2) 176(3)
data_global
_journal_date_recd_electronic     2011-04-25
_journal_date_accepted     2011-05-06
_journal_name_full     'Acta Crystallographica, Section E'
_journal_year     2011
_journal_volume     67
_journal_issue      6
_journal_page_first     o1420
_journal_page_last     o1420
_journal_paper_category     QO
_journal_coeditor_code     VM2091
_publ_contact_author_name     'Wei-Na Wu'
_publ_contact_author_address
;
Department of Physics and Chemistry
Henan Polytechnic University
Jiaozuo 454000
People's Republic of China
;
_publ_contact_author_email     'wuwn08@hpu.edu.cn'
_publ_contact_author_fax     '86-391-3987811'
_publ_contact_author_phone     '86-391-3987818'
_publ_section_title
;
<i>N</i>-Methyl-<i>N</i>-phenyl-2-(quinolin-8-yloxy)acetamide monohydrate
;
loop_
    _publ_author_name
    _publ_author_footnote
    _publ_author_address
    'Zhi, Li-Hua' .
;
Department of Physics and Chemistry
Henan Polytechnic University
Jiaozuo 454000
People's Republic of China
;
    'Wu, Wei-Na' .
;
Department of Physics and Chemistry
Henan Polytechnic University
Jiaozuo 454000
People's Republic of China
;
    'Li, Shu' .
;
Department of Physics and Chemistry
Henan Polytechnic University
Jiaozuo 454000
People's Republic of China
;
    'Li, Yun-Long' .
;
Department of Physics and Chemistry
Henan Polytechnic University
Jiaozuo 454000
People's Republic of China
;
    'Cai, Xiao-Dong' .
;
Department of Physics and Chemistry
Henan Polytechnic University
Jiaozuo 454000
People's Republic of China
;
