# Supplementary material for: N-Methyl-N-phenyl-2-(quinolin-8-yl­oxy)acetamide monohydrate
Source: Acta Crystallogr Sect E Struct Rep Online. 2011 May 14;67(Pt 6):o1420. doi: 10.1107/S1600536811017181 (PMC3120454; doi:10.1107/S1600536811017181)
Supplement: Supplementary file 2 [file e-67-o1420-Isup2.hkl]

# 
# h,k,l, Fc-squared, Fo-squared, sigma(Fo-squared) and status flag 
# 
data_I
_shelx_title ' Z in P2(1)2(1)2(1)' 
_shelx_refln_list_code          4 
_shelx_F_calc_maximum      192.76 
_exptl_crystal_F_000       656.00 
_reflns_d_resolution_high  0.7520 
 
loop_ 
 _symmetry_equiv_pos_as_xyz 
 'x, y, z' 
 '-x+1/2, -y, z+1/2' 
 'x+1/2, -y+1/2, -z' 
 '-x, y+1/2, -z+1/2' 
 
_cell_length_a     6.6028 
_cell_length_b    14.9207 
_cell_length_c    16.3505 
_cell_angle_alpha  90.000 
_cell_angle_beta   90.000 
_cell_angle_gamma  90.000 
 
_shelx_F_squared_multiplier     1.000 
 
loop_ 
 _refln_index_h 
 _refln_index_k 
 _refln_index_l 
 _refln_F_squared_calc 
 _refln_F_squared_meas 
 _refln_F_squared_sigma 
 _refln_observed_status 
   2   0   0     7618.72     7370.21    165.67 o 
   4   0   0       75.28       72.48      5.19 o 
   6   0   0        6.18       10.08      1.54 o 
   8   0   0       24.13       30.60      4.67 o 
   1   1   0     6200.00     6627.22    106.08 o 
   2   1   0     2002.05     2007.53     27.79 o 
   3   1   0      148.06      149.74      3.29 o 
   4   1   0        1.07        2.04      0.56 o 
   5   1   0       36.92       32.32      1.46 o 
   6   1   0       86.34       86.05      2.88 o 
   7   1   0       53.56       57.29      3.85 o 
   8   1   0       15.25       16.84      2.65 o 
   1   2   0     1666.53     1723.06     19.87 o 
   2   2   0      371.31      389.03      5.94 o 
   3   2   0      134.79      143.98      4.20 o 
   4   2   0        5.28       10.68      0.95 o 
   5   2   0      197.99      206.37      3.67 o 
   6   2   0       99.28       97.26      3.59 o 
   7   2   0       21.42       22.08      2.19 o 
   8   2   0        1.34        0.52      1.83 o 
   1   3   0    37155.42    34280.52    984.86 o 
   2   3   0     1400.33     1541.37     17.91 o 
   3   3   0      818.61      741.54      9.53 o 
   4   3   0       64.48       74.12      2.11 o 
   5   3   0       32.74       32.53      2.09 o 
   6   3   0       64.95       69.16      3.75 o 
   7   3   0        5.65        9.33      2.10 o 
   8   3   0        0.21        0.34      1.73 o 
   1   4   0    18203.34    18118.27    272.42 o 
   2   4   0     1005.74     1084.16     13.70 o 
   3   4   0     2385.58     2620.99     30.21 o 
   4   4   0        2.58        2.45      0.65 o 
   5   4   0       78.58       79.95      3.29 o 
   6   4   0      194.05      188.97      5.21 o 
   7   4   0        9.85       14.79      2.47 o 
   8   4   0        6.76        2.85      2.85 o 
   1   5   0    10029.22    10024.31     92.41 o 
   2   5   0      929.61      892.75     10.89 o 
   3   5   0       99.92       87.18      1.97 o 
   4   5   0       11.10       11.49      1.25 o 
   5   5   0       58.78       64.75      2.78 o 
   6   5   0       18.76       22.72      2.43 o 
   7   5   0       21.74       19.62      2.68 o 
   8   5   0        0.01       -0.31      1.68 o 
   0   6   0      263.35      240.62      4.47 o 
   1   6   0       31.69       22.28      1.09 o 
   2   6   0     1360.49     1309.15     12.65 o 
   3   6   0        0.02        0.44      0.56 o 
   4   6   0       26.23       26.07      1.67 o 
   5   6   0        0.17       -0.89      0.89 o 
   6   6   0        1.02        0.02      1.94 o 
   7   6   0       11.53       17.01      2.48 o 
   8   6   0       33.52       34.66      3.67 o 
   1   7   0      392.03      396.57      4.23 o 
   2   7   0     4715.13     4774.09     43.32 o 
   3   7   0      410.81      398.50      6.11 o 
   4   7   0        5.43        5.26      1.21 o 
   5   7   0       57.32       60.01      6.74 o 
   6   7   0       72.70       70.68      3.09 o 
   7   7   0        0.52        1.69      1.65 o 
   8   7   0       21.24       26.62      3.63 o 
   0   8   0      167.21      143.36      2.82 o 
   1   8   0      217.94      203.32      2.58 o 
   2   8   0     1716.48     1616.91     19.00 o 
   3   8   0       80.82       78.91      2.54 o 
   4   8   0      380.96      406.22      7.46 o 
   5   8   0       75.27       75.46      4.28 o 
   6   8   0        2.24        2.99      1.24 o 
   7   8   0        0.00        1.65      1.73 o 
   8   8   0        6.19        3.63      3.11 o 
   1   9   0      110.87      112.21      1.78 o 
   2   9   0     1173.79     1101.69     13.56 o 
   3   9   0        0.48        0.30      0.75 o 
   4   9   0       99.09      104.80      3.27 o 
   5   9   0      157.33      147.13      4.18 o 
   6   9   0       21.25       25.43      4.04 o 
   7   9   0        9.22       10.74      2.62 o 
   0  10   0       38.52       43.83      1.59 o 
   1  10   0       48.90       42.00      1.11 o 
   2  10   0       29.12       30.65      1.42 o 
   3  10   0       83.73       67.96      3.48 o 
   4  10   0       36.40       37.39      2.20 o 
   5  10   0        6.53        5.12      1.82 o 
   6  10   0        2.45        1.47      1.94 o 
   7  10   0        6.79        5.04      2.24 o 
   1  11   0        0.04        0.99      1.09 o 
   2  11   0      205.94      193.33      3.74 o 
   3  11   0      331.62      319.87      6.31 o 
   4  11   0        2.14        1.48      1.05 o 
   5  11   0        0.12        1.27      1.05 o 
   6  11   0       15.74       15.32      2.73 o 
   7  11   0        2.43        3.89      2.85 o 
   0  12   0        4.38        4.85      0.87 o 
   1  12   0      155.65      145.15      3.68 o 
   2  12   0      448.64      421.27      6.57 o 
   3  12   0      289.00      277.45      5.15 o 
   4  12   0       63.00       59.31      3.16 o 
   5  12   0       97.83      103.96     11.15 o 
   6  12   0        0.93        2.51      1.92 o 
   1  13   0        0.19       -0.31      0.61 o 
   2  13   0        1.35        0.40      0.79 o 
   3  13   0       80.55       78.51      2.60 o 
   4  13   0        0.53        2.81      1.25 o 
   5  13   0       10.43        8.50      2.18 o 
   6  13   0        2.62        4.11      2.10 o 
   0  14   0       56.98       63.28      4.41 o 
   1  14   0        9.18        7.03      1.52 o 
   2  14   0       32.57       34.48      1.82 o 
   3  14   0        1.15        3.46      1.13 o 
   4  14   0        0.72        3.47      1.33 o 
   5  14   0        3.55        3.38      3.76 o 
   6  14   0       14.62       24.89      4.41 o 
   1  15   0        0.07       -1.04      1.04 o 
   2  15   0        0.19       -0.66      0.86 o 
   3  15   0       45.02       43.09      2.24 o 
   4  15   0       93.82       91.81      4.61 o 
   5  15   0        6.73        8.06      2.24 o 
   0  16   0       14.20       17.89      3.11 o 
   1  16   0        0.05       -0.13      1.28 o 
   2  16   0        0.03       -1.06      1.17 o 
   3  16   0       23.68       20.88      1.94 o 
   4  16   0       36.41       29.63      5.32 o 
   5  16   0        0.17        0.78      2.33 o 
   1  17   0       24.11       26.15      4.02 o 
   2  17   0        1.02       -0.78      1.47 o 
   3  17   0       23.30       31.63      4.93 o 
   4  17   0       18.18       17.44      5.32 o 
   0  18   0       36.53       41.49      4.67 o 
   1  18   0        4.82        4.60      1.73 o 
   2  18   0        0.30        1.36      1.55 o 
   1  19   0        0.00        1.04      2.85 o 
   2  19   0        1.36        2.59      2.85 o 
   1   0   1     1765.48     1662.73     26.96 o 
   2   0   1      504.69      476.53      7.07 o 
   3   0   1      957.02      952.07     13.66 o 
   4   0   1      137.00      163.84      3.74 o 
   5   0   1        2.54        3.41      0.87 o 
   6   0   1       14.31       16.49      1.36 o 
   7   0   1       39.76       35.38      4.93 o 
   8   0   1        1.41        3.61      1.92 o 
  -8   1   1        0.16        1.02      3.37 o 
  -7   1   1       13.35       20.61      2.65 o 
  -6   1   1       36.58       38.49      1.88 o 
  -5   1   1      167.26      168.51      3.73 o 
  -4   1   1       43.00       52.28      1.91 o 
  -3   1   1      598.47      670.92      8.75 o 
  -2   1   1      454.96      441.63      5.75 o 
  -1   1   1     2021.49     2001.96     25.69 o 
   0   1   1      268.08      292.33      5.00 o 
   1   1   1     2024.42     1970.95     52.46 o 
   2   1   1      453.19      433.12      6.46 o 
   3   1   1      598.20      659.24     10.28 o 
   4   1   1       43.03       52.62      2.13 o 
   5   1   1      166.60      167.98      3.13 o 
   6   1   1       36.28       39.90      3.55 o 
   7   1   1       13.27       19.18      1.81 o 
   8   1   1        0.17        1.38      1.73 o 
  -8   2   1        3.90        5.11      2.10 o 
  -7   2   1        7.00       11.46      1.83 o 
  -6   2   1       40.46       35.65      2.84 o 
  -5   2   1       35.22       35.46      2.03 o 
  -4   2   1       22.30       25.13      1.35 o 
  -3   2   1      434.72      430.18      6.20 o 
  -2   2   1     3553.55     3565.03     40.46 o 
  -1   2   1     1539.93     1561.76     29.34 o 
   0   2   1     3389.61     3315.02     52.97 o 
   1   2   1     1541.30     1531.13     24.59 o 
   2   2   1     3554.77     3627.27     40.10 o 
   3   2   1      432.91      435.93      5.84 o 
   4   2   1       22.41       24.82      1.17 o 
   5   2   1       35.21       35.75      2.57 o 
   6   2   1       40.50       44.50      3.52 o 
   7   2   1        7.07        6.29      1.36 o 
   8   2   1        3.90        1.85      1.81 o 
  -8   3   1       16.17       18.29      2.84 o 
  -7   3   1       43.34       43.01      3.39 o 
  -6   3   1      117.93      118.90      4.73 o 
  -5   3   1      103.04      107.15      4.10 o 
  -4   3   1       45.99       40.38      1.66 o 
  -3   3   1      218.99      253.45      4.23 o 
  -2   3   1       55.96       49.96      1.56 o 
  -1   3   1     4577.07     4454.52     43.48 o 
   0   3   1    10564.36    10589.85    308.10 o 
   1   3   1     4583.15     4420.45     76.51 o 
   2   3   1       56.14       53.10      1.51 o 
   3   3   1      219.95      252.43      3.72 o 
   4   3   1       45.97       37.64      1.32 o 
   5   3   1      103.19      105.73      3.49 o 
   6   3   1      118.18      109.89      4.18 o 
   7   3   1       43.37       45.39      2.94 o 
   8   3   1       16.12       17.83      3.11 o 
  -8   4   1        7.37       11.76      2.47 o 
  -7   4   1        2.69        1.26      1.29 o 
  -6   4   1       88.61       93.98      4.17 o 
  -5   4   1      142.52      144.45      8.30 o 
  -4   4   1      285.72      293.41      6.67 o 
  -3   4   1      657.10      623.19      8.62 o 
  -2   4   1      736.58      729.07     10.80 o 
  -1   4   1      568.08      572.52      5.72 o 
   0   4   1       93.98       87.92      2.08 o 
   1   4   1      568.72      581.54      8.34 o 
   2   4   1      735.73      731.89     12.26 o 
   3   4   1      656.83      639.19      9.06 o 
   4   4   1      285.68      291.66      4.24 o 
   5   4   1      142.34      145.06      4.33 o 
   6   4   1       88.75       86.49      3.57 o 
   7   4   1        2.67        2.53      1.43 o 
   8   4   1        7.33       10.63      2.55 o 
  -8   5   1       12.07       12.08      3.37 o 
  -7   5   1        7.88        6.41      1.99 o 
  -6   5   1       30.40       27.57      2.43 o 
  -5   5   1       73.26       73.26      3.43 o 
  -4   5   1      125.21      123.04      3.92 o 
  -3   5   1      252.42      235.41      4.98 o 
  -2   5   1       96.61       92.68      2.69 o 
  -1   5   1     1913.71     1887.85     18.94 o 
   0   5   1      438.19      417.85      4.65 o 
   1   5   1     1916.00     1889.83     17.36 o 
   2   5   1       95.50       95.62      1.94 o 
   3   5   1      251.39      241.09      3.30 o 
   4   5   1      125.06      120.80      3.51 o 
   5   5   1       72.88       73.73      4.42 o 
   6   5   1       30.22       26.21      2.21 o 
   7   5   1        7.86        5.19      1.52 o 
   8   5   1       12.09       14.87      2.65 o 
  -8   6   1        2.54        2.11      2.10 o 
  -7   6   1        5.24        5.83      2.02 o 
  -6   6   1        4.73        4.62      1.70 o 
  -5   6   1       22.96       17.00      1.63 o 
  -4   6   1       29.38       26.23      1.59 o 
  -3   6   1      521.15      525.46      8.44 o 
  -2   6   1      428.89      433.73      7.66 o 
  -1   6   1     1633.64     1723.62     17.50 o 
   0   6   1       34.80       38.28      0.94 o 
   1   6   1     1635.48     1731.99     14.79 o 
   2   6   1      429.15      446.21      6.04 o 
   3   6   1      521.25      527.60      7.25 o 
   4   6   1       29.24       28.49      2.13 o 
   5   6   1       22.99       16.97      1.75 o 
   6   6   1        4.73        3.86      1.96 o 
   7   6   1        5.27        3.24      1.65 o 
   8   6   1        2.50        2.62      2.10 o 
  -8   7   1        5.30        2.85      2.38 o 
  -7   7   1        3.92        2.26      2.33 o 
  -6   7   1        8.42       12.18      1.63 o 
  -5   7   1       70.90       66.42      2.72 o 
  -4   7   1       94.90       90.40      2.85 o 
  -3   7   1      402.47      400.48      6.85 o 
  -2   7   1     1027.25     1028.35     12.61 o 
  -1   7   1      558.20      580.04      5.85 o 
   0   7   1      229.23      187.18      2.87 o 
   1   7   1      560.51      588.44      5.56 o 
   2   7   1     1027.83     1048.11     11.42 o 
   3   7   1      402.67      406.31      7.22 o 
   4   7   1       94.88       93.49      3.08 o 
   5   7   1       70.76       66.44      6.10 o 
   6   7   1        8.37        8.04      1.54 o 
   7   7   1        3.89        5.33      1.87 o 
   8   7   1        5.31        5.96      3.11 o 
  -8   8   1        0.20        2.33      2.85 o 
  -7   8   1       15.40       16.80      2.73 o 
  -6   8   1        1.86        1.63      1.55 o 
  -5   8   1       78.82       73.47      3.16 o 
  -4   8   1       42.91       48.01      2.22 o 
  -3   8   1      132.91      116.77      4.16 o 
  -2   8   1      108.24       99.51      2.31 o 
  -1   8   1      641.81      675.72      6.69 o 
   0   8   1       37.11       37.09      1.04 o 
   1   8   1      642.18      660.24      9.40 o 
   2   8   1      108.39      103.65      2.05 o 
   3   8   1      132.75      122.48      3.39 o 
   4   8   1       42.77       45.26      3.08 o 
   5   8   1       79.06       68.21      2.92 o 
   6   8   1        1.86        1.81      1.43 o 
   7   8   1       15.32       13.82      1.85 o 
   8   8   1        0.20        0.26      2.85 o 
  -7   9   1        4.28        4.41      2.20 o 
  -6   9   1       18.80       18.23      2.73 o 
  -5   9   1       12.94       15.00      1.67 o 
  -4   9   1      294.73      286.19      5.83 o 
  -3   9   1      111.69      108.85      2.68 o 
  -2   9   1      216.21      214.23      3.82 o 
  -1   9   1      210.97      232.63      2.90 o 
   0   9   1        5.91        6.69      0.53 o 
   1   9   1      209.70      231.31      3.28 o 
   2   9   1      216.43      221.35      3.58 o 
   3   9   1      111.58      109.88      2.92 o 
   4   9   1      294.88      279.79      5.27 o 
   5   9   1       12.94       13.35      1.43 o 
   6   9   1       18.68       17.48      1.97 o 
   7   9   1        4.27        6.06      2.18 o 
  -7  10   1        0.10       -1.04      1.83 o 
  -6  10   1        4.73        4.41      1.81 o 
  -5  10   1       72.23       78.79      5.45 o 
  -4  10   1      192.11      184.34      4.48 o 
  -3  10   1      118.59      108.18      2.79 o 
  -2  10   1      196.73      214.35      3.91 o 
  -1  10   1       38.11       33.96      1.38 o 
   0  10   1       55.00       52.46      1.66 o 
   1  10   1       37.97       33.14      1.09 o 
   2  10   1      197.35      217.80      3.99 o 
   3  10   1      118.89      102.72      3.08 o 
   4  10   1      191.84      181.18      4.57 o 
   5  10   1       72.14       69.86      2.97 o 
   6  10   1        4.70        5.60      1.37 o 
   7  10   1        0.09        3.64      2.06 o 
  -7  11   1        9.72       11.93      3.37 o 
  -6  11   1        2.81       -0.43      1.62 o 
  -5  11   1        7.34        8.43      2.02 o 
  -4  11   1       71.11       69.94      2.78 o 
  -3  11   1      201.72      198.36      4.98 o 
  -2  11   1      162.90      169.01      3.46 o 
  -1  11   1      154.47      154.13      3.09 o 
   0  11   1      126.44      146.10      2.27 o 
   1  11   1      154.62      155.06      4.55 o 
   2  11   1      163.01      162.88      3.45 o 
   3  11   1      201.64      185.49      4.49 o 
   4  11   1       70.95       65.57      2.69 o 
   5  11   1        7.26        7.13      1.41 o 
   6  11   1        2.78        4.20      1.99 o 
   7  11   1        9.81        6.48      3.11 o 
  -6  12   1        0.27       -0.14      1.62 o 
  -5  12   1       16.57       13.63      2.36 o 
  -4  12   1       37.79       37.90      2.16 o 
  -3  12   1       31.27       32.92      2.28 o 
  -2  12   1       91.97       93.00      2.62 o 
  -1  12   1       51.20       46.65      1.73 o 
   0  12   1       26.27       27.83      1.19 o 
   1  12   1       51.43       45.80      3.14 o 
   2  12   1       92.28       97.28      2.73 o 
   3  12   1       31.38       35.39      3.76 o 
   4  12   1       37.70       39.01      2.29 o 
   5  12   1       16.50       13.98      1.75 o 
   6  12   1        0.27       -0.91      1.65 o 
  -6  13   1        2.62        6.22      2.85 o 
  -5  13   1        0.15        0.91      1.65 o 
  -4  13   1       32.24       33.02      2.99 o 
  -3  13   1       32.30       24.17      1.66 o 
  -2  13   1       42.39       45.18      3.18 o 
  -1  13   1       21.81       17.35      1.26 o 
   0  13   1       77.42       87.79      3.48 o 
   1  13   1       21.98       17.82      2.34 o 
   2  13   1       42.38       42.86      1.89 o 
   3  13   1       32.22       20.85      1.82 o 
   4  13   1       32.41       31.56      2.13 o 
   5  13   1        0.15        0.59      1.23 o 
   6  13   1        2.61        2.79      6.48 o 
  -6  14   1        3.55        3.89      2.85 o 
  -5  14   1       21.79       25.32      3.05 o 
  -4  14   1       25.75       24.29      3.76 o 
  -3  14   1       95.17       96.66      2.97 o 
  -2  14   1       13.97       12.08      1.30 o 
  -1  14   1       27.85       29.64      1.89 o 
   0  14   1        1.12        1.43      1.10 o 
   1  14   1       27.85       24.96      4.26 o 
   2  14   1       13.87       15.71      1.36 o 
   3  14   1       95.18       87.53      3.24 o 
   4  14   1       25.68       26.36      3.10 o 
   5  14   1       21.76       26.38      3.24 o 
   6  14   1        3.54        4.67      3.11 o 
  -5  15   1        1.50        0.08      1.73 o 
  -4  15   1        1.98       -0.06      1.62 o 
  -3  15   1       50.60       50.63      2.33 o 
  -2  15   1       20.33       17.19      1.47 o 
  -1  15   1       30.86       30.19      2.47 o 
   0  15   1        0.00       -0.26      1.43 o 
   1  15   1       30.75       31.52      2.47 o 
   2  15   1       20.24       18.37      1.88 o 
   3  15   1       50.58       47.72      2.64 o 
   4  15   1        1.99        1.13      1.28 o 
   5  15   1        1.47        1.72      1.92 o 
  -5  16   1        0.38        1.81      2.59 o 
  -4  16   1       22.27       24.44      2.99 o 
  -3  16   1       18.05       22.67      2.71 o 
  -2  16   1        6.50        7.40      1.48 o 
  -1  16   1        6.28        6.92      1.81 o 
   0  16   1        0.28       -0.52      1.10 o 
   1  16   1        6.26        8.40      1.81 o 
   2  16   1        6.52        7.97      1.92 o 
   3  16   1       18.08       19.30      2.43 o 
   4  16   1       22.23       24.54      2.26 o 
   5  16   1        0.40       -0.52      2.33 o 
  -4  17   1        2.56        4.31      3.63 o 
  -3  17   1        3.08        6.87      2.20 o 
  -2  17   1        2.36        2.54      1.68 o 
  -1  17   1       14.66       13.14      2.10 o 
   0  17   1        0.82        1.17      1.47 o 
   1  17   1       14.68       14.48      2.29 o 
   2  17   1        2.38        2.20      2.33 o 
   3  17   1        3.11        3.98      1.81 o 
   4  17   1        2.58        0.16      1.73 o 
  -3  18   1        0.18       -1.04      2.59 o 
  -2  18   1        0.83       -1.56      2.07 o 
  -1  18   1        8.76       11.67      4.02 o 
   0  18   1        3.75        6.30      1.92 o 
   1  18   1        8.73       13.84      2.36 o 
   2  18   1        0.83        1.30      1.55 o 
   3  18   1        0.18        1.04      2.33 o 
  -2  19   1        1.27        1.04      2.85 o 
  -1  19   1        4.09        5.30      1.92 o 
   0  19   1        5.46        7.58      2.10 o 
   1  19   1        4.05        2.99      1.92 o 
   2  19   1        1.27        1.70      1.92 o 
   0   0   2       99.90       74.62      2.34 o 
   1   0   2      242.77      201.14      3.77 o 
   2   0   2     1456.27     1451.20     24.09 o 
   3   0   2      442.99      510.12      8.06 o 
   4   0   2       34.88       47.53      2.43 o 
   5   0   2       16.17       16.98      1.54 o 
   6   0   2      116.07      111.02      2.69 o 
   7   0   2       12.22       12.33      2.29 o 
   8   0   2        0.13       -0.78      2.07 o 
  -8   1   2       17.84       19.01      2.84 o 
  -7   1   2       25.96       30.15      4.15 o 
  -6   1   2       90.51       77.95      2.75 o 
  -5   1   2      111.42      118.73      3.49 o 
  -4   1   2      168.48      169.53      3.89 o 
  -3   1   2       38.72       42.59      2.10 o 
  -2   1   2        9.01        9.25      1.08 o 
  -1   1   2     1656.39     1583.76     33.39 o 
   1   1   2     1656.53     1568.34     20.64 o 
   2   1   2        8.94        8.15      0.88 o 
   3   1   2       39.25       43.36      1.92 o 
   4   1   2      167.56      161.44      4.58 o 
   5   1   2      111.51      121.78      4.21 o 
   6   1   2       90.53       82.53      2.88 o 
   7   1   2       25.87       28.96      2.10 o 
   8   1   2       17.77       23.86      3.12 o 
  -8   2   2        7.61        4.75      1.92 o 
  -7   2   2       10.41        9.18      1.45 o 
  -6   2   2       53.30       48.07      3.37 o 
  -5   2   2       44.18       45.25      2.24 o 
  -4   2   2      180.13      179.18      4.13 o 
  -3   2   2      150.58      160.69      3.47 o 
  -2   2   2       22.65       25.06      1.11 o 
  -1   2   2       32.31       38.08      1.01 o 
   0   2   2      490.37      435.15      7.49 o 
   1   2   2       32.45       36.23      1.06 o 
   2   2   2       23.17       24.98      1.45 o 
   3   2   2      150.22      154.81      3.23 o 
   4   2   2      180.34      185.22      3.98 o 
   5   2   2       44.10       47.05      2.13 o 
   6   2   2       53.66       46.95      2.64 o 
   7   2   2       10.37        7.52      1.69 o 
   8   2   2        7.59        7.87      3.50 o 
  -8   3   2        3.83        2.26      1.81 o 
  -7   3   2       52.13       49.30      2.93 o 
  -6   3   2       12.68       12.30      1.59 o 
  -5   3   2       49.88       45.66      2.32 o 
  -4   3   2       11.06       10.29      1.63 o 
  -3   3   2      618.94      656.46      8.59 o 
  -2   3   2      329.16      317.47      4.44 o 
  -1   3   2     1016.39      996.45     13.30 o 
   0   3   2       37.11       33.18      0.99 o 
   1   3   2     1013.92     1002.63     13.28 o 
   2   3   2      327.70      307.94      4.68 o 
   3   3   2      619.53      651.63      9.56 o 
   4   3   2       11.07        9.14      1.09 o 
   5   3   2       50.45       47.69      2.65 o 
   6   3   2       12.61       12.08      1.92 o 
   7   3   2       52.13       55.65      3.58 o 
   8   3   2        3.83        3.82      1.92 o 
  -8   4   2        2.75        3.50      2.02 o 
  -7   4   2       19.18       15.61      2.47 o 
  -6   4   2       37.80       43.05      2.42 o 
  -5   4   2      220.15      207.99      4.28 o 
  -4   4   2       10.25       10.88      1.05 o 
  -3   4   2      354.67      349.32      5.40 o 
  -2   4   2       80.62       81.23      1.58 o 
  -1   4   2      745.48      741.06      7.91 o 
   0   4   2       17.03       19.79      0.60 o 
   1   4   2      748.30      752.09     10.05 o 
   2   4   2       81.41       83.24      2.29 o 
   3   4   2      353.63      351.80      5.52 o 
   4   4   2       10.19       10.11      1.24 o 
   5   4   2      220.17      206.33      5.17 o 
   6   4   2       37.81       40.03      4.00 o 
   7   4   2       19.07       13.02      2.02 o 
   8   4   2        2.75        1.86      1.92 o 
  -8   5   2        6.42        6.53      5.32 o 
  -7   5   2        1.36        3.24      1.83 o 
  -6   5   2        5.39        8.77      1.48 o 
  -5   5   2       47.46       39.47      2.13 o 
  -4   5   2       57.23       61.88      2.03 o 
  -3   5   2      395.26      422.67      6.11 o 
  -2   5   2      930.84      979.84     10.60 o 
  -1   5   2      327.21      317.70      3.16 o 
   0   5   2      877.06      874.68      8.24 o 
   1   5   2      325.60      323.30      4.90 o 
   2   5   2      932.04      982.50     18.92 o 
   3   5   2      395.09      421.83      8.08 o 
   4   5   2       56.79       61.21      3.63 o 
   5   5   2       47.38       41.93      2.37 o 
   6   5   2        5.47        4.97      1.37 o 
   7   5   2        1.35        1.78      1.43 o 
   8   5   2        6.40        4.67      4.67 o 
  -8   6   2        3.17        4.32      2.29 o 
  -7   6   2       15.17       15.11      2.57 o 
  -6   6   2       10.58        9.67      1.99 o 
  -5   6   2       21.87       20.19      1.63 o 
  -4   6   2       51.14       55.37      1.94 o 
  -3   6   2       52.24       49.29      1.65 o 
  -2   6   2      500.37      547.28      6.58 o 
  -1   6   2      941.25      937.49      9.11 o 
   0   6   2      769.99      778.21      7.51 o 
   1   6   2      940.97      944.26     10.92 o 
   2   6   2      500.49      548.57      9.66 o 
   3   6   2       52.50       48.73      1.92 o 
   4   6   2       51.54       53.49      2.37 o 
   5   6   2       21.89       20.26      1.83 o 
   6   6   2       10.60       13.22      1.79 o 
   7   6   2       15.10       15.37      2.13 o 
   8   6   2        3.15        0.42      1.92 o 
  -8   7   2        0.06       -1.11      1.87 o 
  -7   7   2        1.51       -0.73      1.55 o 
  -6   7   2        3.98        4.80      1.83 o 
  -5   7   2       22.56       22.96      1.82 o 
  -4   7   2       93.61       82.37      2.69 o 
  -3   7   2       87.91       90.23      2.54 o 
  -2   7   2      616.75      597.20      7.15 o 
  -1   7   2       10.45       11.77      0.61 o 
   0   7   2      385.00      411.50      4.37 o 
   1   7   2       10.63       12.66      0.71 o 
   2   7   2      616.53      602.40      7.98 o 
   3   7   2       87.50       93.92      3.00 o 
   4   7   2       94.12       81.09      2.93 o 
   5   7   2       22.68       29.67      2.17 o 
   6   7   2        3.93        3.08      1.58 o 
   7   7   2        1.53        1.48      1.32 o 
  -7   8   2        0.17       -0.15      2.59 o 
  -6   8   2       22.24       15.86      3.76 o 
  -5   8   2        8.03        7.41      1.81 o 
  -4   8   2      230.36      210.53      4.68 o 
  -3   8   2        5.26        6.41      0.88 o 
  -2   8   2       88.83       81.92      2.05 o 
  -1   8   2      797.26      864.05      8.43 o 
   0   8   2      212.00      265.58      3.77 o 
   1   8   2      799.27      866.09      8.68 o 
   2   8   2       88.89       86.37      2.01 o 
   3   8   2        5.23        3.43      1.48 o 
   4   8   2      229.78      211.89      7.55 o 
   5   8   2        8.09        8.00      1.40 o 
   6   8   2       22.06       23.89      2.20 o 
   7   8   2        0.17        1.02      1.68 o 
  -7   9   2        4.91        5.15      2.18 o 
  -6   9   2        8.79        8.84      2.18 o 
  -5   9   2       46.83       44.51      3.29 o 
  -4   9   2       10.64       10.66      1.35 o 
  -3   9   2      130.30      113.35      3.89 o 
  -2   9   2      341.97      357.68      5.47 o 
  -1   9   2      131.15      138.28      2.32 o 
   0   9   2      397.88      403.37      5.50 o 
   1   9   2      131.43      138.78      2.18 o 
   2   9   2      342.91      357.45      5.03 o 
   3   9   2      130.84      111.72      3.27 o 
   4   9   2       10.72       13.06      1.54 o 
   5   9   2       46.62       38.89      2.88 o 
   6   9   2        8.82       11.48      1.73 o 
   7   9   2        4.91        3.06      1.48 o 
  -7  10   2        0.69       -1.69      2.46 o 
  -6  10   2        7.85        8.34      3.89 o 
  -5  10   2       10.69        9.86      2.10 o 
  -4  10   2      109.82      106.20      3.51 o 
  -3  10   2       22.00       22.09      1.37 o 
  -2  10   2        2.02        3.87      0.89 o 
  -1  10   2      549.48      523.00      7.16 o 
   0  10   2        8.68       11.10      0.72 o 
   1  10   2      548.75      527.74      5.39 o 
   2  10   2        1.98        2.69      0.70 o 
   3  10   2       21.90       22.09      1.48 o 
   4  10   2      109.86      101.60      3.01 o 
   5  10   2       10.51        8.06      1.31 o 
   6  10   2        7.81        5.60      1.43 o 
   7  10   2        0.71        4.60      2.06 o 
  -7  11   2        4.46        2.33      2.59 o 
  -6  11   2        6.61        8.74      2.33 o 
  -5  11   2        3.22        1.36      2.59 o 
  -4  11   2       19.68       23.13      2.85 o 
  -3  11   2      131.97      129.07      3.15 o 
  -2  11   2       21.66       26.07      1.43 o 
  -1  11   2       88.12      103.31      3.18 o 
   0  11   2        0.02        0.27      0.62 o 
   1  11   2       87.70      101.67      2.62 o 
   2  11   2       21.49       23.91      1.47 o 
   3  11   2      132.61      124.54      5.77 o 
   4  11   2       19.72       22.19      1.71 o 
   5  11   2        3.23        1.97      1.44 o 
   6  11   2        6.57        7.32      1.59 o 
   7  11   2        4.44       11.41      3.37 o 
  -6  12   2        4.51        0.49      1.81 o 
  -5  12   2       13.00       17.27      2.49 o 
  -4  12   2       36.15       35.11      2.99 o 
  -3  12   2        4.84        5.35      1.05 o 
  -2  12   2      152.44      150.79      3.30 o 
  -1  12   2      235.82      246.57      5.02 o 
   0  12   2      123.16      132.83      2.84 o 
   1  12   2      235.70      255.98      5.00 o 
   2  12   2      152.37      152.26      3.46 o 
   3  12   2        4.84        4.52      2.17 o 
   4  12   2       36.27       37.60      2.31 o 
   5  12   2       13.06       11.70      1.63 o 
   6  12   2        4.48        3.39      1.44 o 
  -6  13   2        6.99        3.37      2.59 o 
  -5  13   2       20.95       15.31      2.47 o 
  -4  13   2       36.30       30.59      2.87 o 
  -3  13   2        0.97        0.12      1.09 o 
  -2  13   2        1.56        0.80      0.86 o 
  -1  13   2       84.39       79.08      2.28 o 
   0  13   2      244.54      241.78      4.26 o 
   1  13   2       84.31       76.35      5.19 o 
   2  13   2        1.59        1.46      1.01 o 
   3  13   2        1.02        1.40      1.10 o 
   4  13   2       36.33       32.13      2.63 o 
   5  13   2       20.83       21.80      3.18 o 
   6  13   2        6.99        5.44      2.85 o 
  -6  14   2        1.42        2.59      2.59 o 
  -5  14   2        0.87       -1.05      1.55 o 
  -4  14   2       26.16       31.54      2.99 o 
  -3  14   2       15.08       13.58      2.65 o 
  -2  14   2        0.28        0.13      0.78 o 
  -1  14   2        2.41        2.56      0.87 o 
   0  14   2       73.31       68.34      3.30 o 
   1  14   2        2.43        1.56      1.28 o 
   2  14   2        0.30       -0.01      0.84 o 
   3  14   2       15.08       11.61      1.60 o 
   4  14   2       26.22       25.62      2.21 o 
   5  14   2        0.87        3.40      1.52 o 
   6  14   2        1.42        2.85      2.59 o 
  -5  15   2        0.11       -1.65      1.65 o 
  -4  15   2        9.08        8.91      2.18 o 
  -3  15   2        7.10        6.26      1.63 o 
  -2  15   2       29.94       29.84      1.78 o 
  -1  15   2       78.94       82.19      3.76 o 
   0  15   2       13.40       13.64      1.83 o 
   1  15   2       78.83       71.42      3.57 o 
   2  15   2       30.07       29.23      2.21 o 
   3  15   2        7.16        8.18      1.68 o 
   4  15   2        9.10       12.51      2.40 o 
   5  15   2        0.11       -0.08      1.29 o 
  -5  16   2        5.16        9.07      3.11 o 
  -4  16   2       15.28       17.47      2.73 o 
  -3  16   2        9.47       10.17      1.77 o 
  -2  16   2        8.23        7.29      1.52 o 
  -1  16   2       10.33       10.29      1.92 o 
   0  16   2       16.22       15.91      2.10 o 
   1  16   2       10.41        9.70      2.46 o 
   2  16   2        8.22        7.71      1.92 o 
   3  16   2        9.48       11.68      2.18 o 
   4  16   2       15.23       16.47      2.23 o 
   5  16   2        5.19        4.67      2.85 o 
  -4  17   2        0.72       -0.70      1.81 o 
  -3  17   2        3.10        4.47      1.59 o 
  -2  17   2        6.67       13.22      3.63 o 
  -1  17   2       18.24       22.14      3.24 o 
   0  17   2        2.21        2.72      1.65 o 
   1  17   2       18.28       18.56      2.47 o 
   2  17   2        6.67       12.77      2.36 o 
   3  17   2        3.12        3.63      2.33 o 
   4  17   2        0.72        2.72      1.92 o 
  -3  18   2        2.46        6.74      3.11 o 
  -2  18   2        0.98        1.56      2.59 o 
  -1  18   2       10.18        7.77      2.07 o 
   0  18   2        0.02       -1.47      1.47 o 
   1  18   2       10.20       10.09      4.80 o 
   2  18   2        0.96        2.46      1.83 o 
   3  18   2        2.47        3.89      2.59 o 
  -2  19   2       19.67       14.00      4.15 o 
  -1  19   2        1.78        3.63      3.11 o 
   0  19   2       12.25       15.68      2.65 o 
   1  19   2        1.78        0.37      1.62 o 
   2  19   2       19.73       22.74      4.28 o 
   1   0   3     1461.40     1355.42     15.25 o 
   2   0   3        4.68        3.28      0.44 o 
   3   0   3       90.68      105.58      2.28 o 
   4   0   3       36.62       32.63      1.69 o 
   5   0   3       17.85       12.30      1.41 o 
   6   0   3      205.81      209.10      4.05 o 
   7   0   3        2.02        1.30      1.20 o 
   8   0   3        4.04        1.30      2.59 o 
  -8   1   3        0.50        1.81      2.59 o 
  -7   1   3        2.45       -0.91      1.47 o 
  -6   1   3       61.36       60.48      2.22 o 
  -5   1   3      500.22      487.57      6.68 o 
  -4   1   3      454.04      436.89      6.48 o 
  -3   1   3       62.15       64.65      2.09 o 
  -2   1   3      375.37      363.94      5.74 o 
  -1   1   3      882.92      849.78     11.38 o 
   0   1   3    18717.01    20137.72    278.80 o 
   1   1   3      882.87      852.15     12.24 o 
   2   1   3      376.27      365.02      4.79 o 
   3   1   3       62.40       65.98      1.67 o 
   4   1   3      454.82      448.70      7.64 o 
   5   1   3      501.27      478.04      8.59 o 
   6   1   3       61.43       64.83      5.19 o 
   7   1   3        2.53        1.67      1.20 o 
   8   1   3        0.48       -1.04      2.33 o 
  -8   2   3        2.13        1.04      1.65 o 
  -7   2   3       78.71       73.48      6.35 o 
  -6   2   3       44.75       42.59      2.22 o 
  -5   2   3       74.29       65.33      2.26 o 
  -4   2   3      108.48      113.50      2.67 o 
  -3   2   3      811.24      853.98     10.75 o 
  -2   2   3     1101.08     1133.50     13.35 o 
  -1   2   3      942.21      944.80     10.99 o 
   0   2   3     1068.04     1020.59     16.25 o 
   1   2   3      942.28      953.32     18.92 o 
   2   2   3     1100.42     1144.81     15.97 o 
   3   2   3      810.94      874.76     15.02 o 
   4   2   3      108.29      111.26      5.37 o 
   5   2   3       74.00       67.19      3.21 o 
   6   2   3       44.89       50.05      4.67 o 
   7   2   3       78.59       77.40      3.64 o 
   8   2   3        2.15        3.63      2.85 o 
  -8   3   3       15.07       16.84      5.19 o 
  -7   3   3        0.63        1.29      1.59 o 
  -6   3   3      310.46      297.77      6.03 o 
  -5   3   3       80.12       78.81      2.50 o 
  -4   3   3      449.10      494.46      7.17 o 
  -3   3   3      777.36      874.48     11.00 o 
  -2   3   3       91.54      100.17      2.47 o 
  -1   3   3      550.53      576.28      7.02 o 
   0   3   3       29.92       28.41      0.78 o 
   1   3   3      550.50      561.62     18.11 o 
   2   3   3       91.75       99.84      1.94 o 
   3   3   3      777.51      876.86     12.43 o 
   4   3   3      448.61      480.20      7.93 o 
   5   3   3       80.30       79.90      6.48 o 
   6   3   3      310.99      298.77     11.68 o 
   7   3   3        0.65        0.28      1.33 o 
   8   3   3       15.07       15.33      2.06 o 
  -8   4   3        9.10        8.11      2.29 o 
  -7   4   3       24.23       24.85      2.75 o 
  -6   4   3       46.54       45.69      2.73 o 
  -5   4   3      179.10      180.35      5.17 o 
  -4   4   3      226.51      214.65      4.03 o 
  -3   4   3      306.57      316.16      4.84 o 
  -2   4   3      214.38      210.26      2.94 o 
  -1   4   3      363.70      366.65      4.82 o 
   0   4   3      986.75     1006.37     10.34 o 
   1   4   3      363.87      371.22      6.53 o 
   2   4   3      215.57      208.57      5.39 o 
   3   4   3      306.42      311.82      5.08 o 
   4   4   3      226.86      216.76      7.01 o 
   5   4   3      178.96      190.45      8.04 o 
   6   4   3       46.36       46.66      2.73 o 
   7   4   3       24.14       26.77      2.54 o 
   8   4   3        9.11        8.71      2.04 o 
  -8   5   3        0.31       -0.58      1.66 o 
  -7   5   3       27.32       27.50      3.02 o 
  -6   5   3       65.86       59.24      3.54 o 
  -5   5   3      125.79      124.39      3.20 o 
  -4   5   3      106.05      100.65      2.57 o 
  -3   5   3      289.46      324.14      4.96 o 
  -2   5   3      192.99      210.90      3.44 o 
  -1   5   3     1418.20     1399.94     17.22 o 
   0   5   3       79.66       86.04      1.45 o 
   1   5   3     1418.59     1414.08     18.57 o 
   2   5   3      193.12      213.23      5.19 o 
   3   5   3      288.57      307.37      6.60 o 
   4   5   3      106.14      101.17      3.47 o 
   5   5   3      126.30      130.74      6.49 o 
   6   5   3       65.80       59.74      3.65 o 
   7   5   3       27.43       30.86      2.62 o 
   8   5   3        0.30       -1.80      1.80 o 
  -8   6   3        5.96        3.21      2.20 o 
  -7   6   3       40.68       32.11      3.89 o 
  -6   6   3       19.11       18.58      2.36 o 
  -5   6   3       97.39       96.59      3.53 o 
  -4   6   3      295.84      276.15      4.87 o 
  -3   6   3       40.12       37.41      1.40 o 
  -2   6   3     1299.93     1389.65     14.71 o 
  -1   6   3       25.43       30.80      0.92 o 
   0   6   3       20.89       17.87      0.72 o 
   1   6   3       24.88       28.93      0.81 o 
   2   6   3     1301.08     1392.87     22.92 o 
   3   6   3       40.48       37.27      1.73 o 
   4   6   3      295.80      297.54      9.61 o 
   5   6   3       97.83       88.99      3.44 o 
   6   6   3       19.29       26.55      2.85 o 
   7   6   3       40.72       38.36      4.77 o 
   8   6   3        6.00        9.31      2.10 o 
  -8   7   3       31.70       29.56      4.67 o 
  -7   7   3        2.22        1.50      1.73 o 
  -6   7   3       16.48       12.00      2.85 o 
  -5   7   3      206.70      210.19     13.23 o 
  -4   7   3       99.33       89.53      2.48 o 
  -3   7   3        5.79        3.60      0.62 o 
  -2   7   3      185.69      191.59      2.99 o 
  -1   7   3      328.34      349.16      3.65 o 
   0   7   3       28.82       24.46      0.97 o 
   1   7   3      330.02      352.23      5.65 o 
   2   7   3      185.01      196.59      4.39 o 
   3   7   3        5.93        4.14      1.17 o 
   4   7   3       99.48       85.60      4.67 o 
   5   7   3      206.80      203.60      5.35 o 
   6   7   3       16.55       15.01      1.85 o 
   7   7   3        2.21        1.91      1.37 o 
   8   7   3       31.62       35.26      4.67 o 
  -7   8   3        6.11        5.77      2.10 o 
  -6   8   3       20.78       16.01      2.43 o 
  -5   8   3       10.66        6.25      1.83 o 
  -4   8   3      107.24      119.64      3.30 o 
  -3   8   3      356.58      340.82      4.88 o 
  -2   8   3      237.91      239.37      3.58 o 
  -1   8   3       14.19       14.75      0.71 o 
   0   8   3       54.89       49.94      1.05 o 
   1   8   3       13.90       16.49      1.75 o 
   2   8   3      236.94      240.65      7.01 o 
   3   8   3      356.64      342.05     10.13 o 
   4   8   3      107.48      110.41      5.79 o 
   5   8   3       10.69        9.04      1.54 o 
   6   8   3       20.70       18.95      2.04 o 
   7   8   3        6.11        7.24      2.88 o 
  -7   9   3        2.54        3.76      2.46 o 
  -6   9   3        0.83        0.02      1.43 o 
  -5   9   3       78.35       74.76      4.10 o 
  -4   9   3      287.38      304.96      8.02 o 
  -3   9   3       89.43       81.12      2.25 o 
  -2   9   3       11.78       13.86      0.99 o 
  -1   9   3       58.01       55.83      1.40 o 
   0   9   3       70.74       51.68      1.66 o 
   1   9   3       58.10       53.50      1.22 o 
   2   9   3       11.90        8.25      0.94 o 
   3   9   3       89.55       76.69      2.74 o 
   4   9   3      287.58      297.95      6.53 o 
   5   9   3       78.35       71.17      4.12 o 
   6   9   3        0.83       -1.04      1.47 o 
   7   9   3        2.55        2.64      1.48 o 
  -7  10   3        3.25        4.55      2.06 o 
  -6  10   3        4.29        6.34      1.99 o 
  -5  10   3       64.08       58.42      6.87 o 
  -4  10   3      177.41      177.78      8.69 o 
  -3  10   3      164.99      160.07      3.37 o 
  -2  10   3      148.59      156.93      3.16 o 
  -1  10   3       35.42       34.72      1.38 o 
   0  10   3       19.82       25.09      0.95 o 
   1  10   3       35.31       34.01      1.21 o 
   2  10   3      148.03      148.65      3.27 o 
   3  10   3      165.38      156.14      4.20 o 
   4  10   3      177.94      165.66      5.41 o 
   5  10   3       64.16       60.90      4.90 o 
   6  10   3        4.30        4.93      1.59 o 
   7  10   3        3.23        2.46      1.69 o 
  -7  11   3        1.53        3.89      2.59 o 
  -6  11   3        3.00        6.36      1.99 o 
  -5  11   3        4.86        3.63      1.65 o 
  -4  11   3       78.53       76.35      3.91 o 
  -3  11   3       69.95       75.48      2.41 o 
  -2  11   3       75.39       75.62      2.23 o 
  -1  11   3       58.21       57.92      1.80 o 
   0  11   3       17.06       16.03      1.04 o 
   1  11   3       58.48       58.97      1.53 o 
   2  11   3       75.32       76.93      2.33 o 
   3  11   3       70.23       71.83      3.63 o 
   4  11   3       78.73       69.81      2.63 o 
   5  11   3        4.79        4.58      1.57 o 
   6  11   3        2.99        1.46      1.18 o 
   7  11   3        1.53        0.34      1.49 o 
  -6  12   3        8.56        9.12      2.29 o 
  -5  12   3        2.25        4.54      2.98 o 
  -4  12   3        0.16        1.69      1.47 o 
  -3  12   3       24.02       23.80      1.91 o 
  -2  12   3       10.19        9.63      1.10 o 
  -1  12   3       70.26       70.98      2.09 o 
   0  12   3        2.37        1.54      0.79 o 
   1  12   3       69.74       64.18      2.27 o 
   2  12   3       10.11       10.12      1.08 o 
   3  12   3       24.07       24.40      1.71 o 
   4  12   3        0.17        0.45      0.99 o 
   5  12   3        2.22        0.01      1.09 o 
   6  12   3        8.56       10.12      1.77 o 
  -6  13   3        0.62        1.04      2.59 o 
  -5  13   3        1.45        2.16      1.62 o 
  -4  13   3       17.64       18.19      2.49 o 
  -3  13   3       45.64       46.10      2.51 o 
  -2  13   3      205.11      198.75      4.87 o 
  -1  13   3       75.92       84.87      3.16 o 
   0  13   3       26.41       25.66      1.65 o 
   1  13   3       75.51       74.54      7.86 o 
   2  13   3      205.27      207.23      5.03 o 
   3  13   3       45.67       46.77      2.51 o 
   4  13   3       17.69       16.21      3.51 o 
   5  13   3        1.47        0.95      1.33 o 
   6  13   3        0.63        2.61      1.57 o 
  -6  14   3        4.90        4.93      3.11 o 
  -5  14   3       12.31       13.97      2.55 o 
  -4  14   3        2.80        3.11      3.24 o 
  -3  14   3      144.97      142.64      4.41 o 
  -2  14   3       76.69       75.14      3.01 o 
  -1  14   3       21.33       21.19      1.41 o 
   0  14   3        1.87        1.72      1.30 o 
   1  14   3       21.39       18.51      2.10 o 
   2  14   3       76.95       76.92      3.09 o 
   3  14   3      145.05      133.52      4.42 o 
   4  14   3        2.83        3.69      2.98 o 
   5  14   3       12.27       12.30      2.17 o 
   6  14   3        4.88        5.53      1.92 o 
  -5  15   3        8.85       11.66      2.47 o 
  -4  15   3       12.95       15.67      3.63 o 
  -3  15   3       18.97       19.01      2.06 o 
  -2  15   3       21.44       20.64      1.98 o 
  -1  15   3        2.31        2.31      1.16 o 
   0  15   3        4.83        6.48      1.65 o 
   1  15   3        2.36        3.67      3.76 o 
   2  15   3       21.40       19.42      2.02 o 
   3  15   3       19.15       19.55      1.97 o 
   4  15   3       12.96       13.68      1.82 o 
   5  15   3        8.85       10.92      2.56 o 
  -5  16   3        4.84        9.85      3.11 o 
  -4  16   3        0.77       -1.53      1.62 o 
  -3  16   3        0.64        1.04      1.47 o 
  -2  16   3       10.31       10.71      2.95 o 
  -1  16   3        1.74        2.61      1.43 o 
   0  16   3       36.34       37.87      3.50 o 
   1  16   3        1.75        2.33      1.37 o 
   2  16   3       10.34       12.61      2.10 o 
   3  16   3        0.64       -0.55      1.69 o 
   4  16   3        0.77        0.74      1.43 o 
   5  16   3        4.86        7.88      2.18 o 
  -4  17   3       22.49       24.37      3.89 o 
  -3  17   3        0.49        1.62      1.44 o 
  -2  17   3       37.44       40.45      4.93 o 
  -1  17   3       11.42       10.89      3.11 o 
   0  17   3        0.76        1.39      3.37 o 
   1  17   3       11.44       10.58      2.06 o 
   2  17   3       37.47       42.53      4.41 o 
   3  17   3        0.48       -0.52      2.33 o 
   4  17   3       22.46       25.93      2.97 o 
  -3  18   3       11.90       13.38      2.75 o 
  -2  18   3       16.68       11.93      3.63 o 
  -1  18   3       30.03       30.34      4.41 o 
   0  18   3        0.05        1.00      1.73 o 
   1  18   3       30.12       41.40      4.80 o 
   2  18   3       16.73       19.71      3.63 o 
   3  18   3       11.87        9.59      3.11 o 
  -2  19   3       16.15       19.19      4.41 o 
  -1  19   3       14.51       16.34      3.89 o 
   0  19   3       24.66       31.12      4.41 o 
   1  19   3       14.56       20.95      2.92 o 
   2  19   3       16.16       13.48      3.63 o 
   0   0   4     4182.52     4243.89     95.53 o 
   1   0   4     1016.06      917.65     10.57 o 
   2   0   4       21.25       26.34      2.10 o 
   3   0   4        1.68        4.00      0.78 o 
   4   0   4       62.42       73.33      2.09 o 
   5   0   4       90.61       90.43      2.60 o 
   6   0   4       72.48       70.92      2.59 o 
   7   0   4      117.63      125.28      8.04 o 
   8   0   4        1.62        1.81      2.85 o 
  -8   1   4       19.53       23.08      4.41 o 
  -7   1   4        1.03        0.50      1.28 o 
  -6   1   4      104.09      105.75      2.80 o 
  -5   1   4        4.42        3.88      0.82 o 
  -4   1   4       75.08       77.90      2.22 o 
  -3   1   4      535.18      554.65      8.57 o 
  -2   1   4     1559.46     1569.92     20.93 o 
  -1   1   4     1154.10     1118.68     11.51 o 
   0   1   4     1901.66     1782.72     30.17 o 
   1   1   4     1154.53     1139.38     12.84 o 
   2   1   4     1560.41     1573.12     17.93 o 
   3   1   4      534.20      552.33      7.29 o 
   4   1   4       74.95       74.92      3.63 o 
   5   1   4        4.32        4.49      0.91 o 
   6   1   4      103.85      106.68      7.69 o 
   7   1   4        1.05        2.85      2.59 o 
   8   1   4       19.51       26.19      4.67 o 
  -8   2   4        2.49        1.56      2.85 o 
  -7   2   4       11.47       11.13      1.84 o 
  -6   2   4       20.48       24.17      1.96 o 
  -5   2   4       72.94       73.42      2.34 o 
  -4   2   4      150.23      161.42      3.25 o 
  -3   2   4      658.30      680.63      8.78 o 
  -2   2   4      469.55      479.91      7.55 o 
  -1   2   4     3814.50     3700.69     47.73 o 
   0   2   4     2419.77     2446.21     27.07 o 
   1   2   4     3816.89     3778.44     48.17 o 
   2   2   4      470.10      474.85      5.98 o 
   3   2   4      657.62      685.72      8.56 o 
   4   2   4      150.53      158.35      3.44 o 
   5   2   4       73.14       73.82      3.24 o 
   6   2   4       20.29       26.71      3.89 o 
   7   2   4       11.57        9.90      1.78 o 
   8   2   4        2.50        4.15      3.11 o 
  -8   3   4       10.96       13.17      2.55 o 
  -7   3   4        0.18       -0.69      1.02 o 
  -6   3   4       38.52       44.54      2.51 o 
  -5   3   4      106.92      105.22      2.85 o 
  -4   3   4       97.79       97.34      2.48 o 
  -3   3   4      159.80      175.88      3.16 o 
  -2   3   4      185.86      195.24      3.19 o 
  -1   3   4      327.98      343.49      5.38 o 
   0   3   4      963.05      962.53     11.11 o 
   1   3   4      329.00      338.80      6.16 o 
   2   3   4      186.00      193.41      9.55 o 
   3   3   4      160.08      174.05      3.13 o 
   4   3   4       98.12       97.86      2.38 o 
   5   3   4      106.22      105.54      4.21 o 
   6   3   4       38.64       47.20      4.67 o 
   7   3   4        0.19       -0.44      1.22 o 
   8   3   4       11.02       10.70      2.09 o 
  -8   4   4        8.45        6.18      2.10 o 
  -7   4   4       56.80       56.01      3.18 o 
  -6   4   4       72.41       68.66      3.15 o 
  -5   4   4      181.03      171.98      4.62 o 
  -4   4   4       36.79       32.29      1.46 o 
  -3   4   4      149.84      147.16      2.84 o 
  -2   4   4      739.48      748.35      8.30 o 
  -1   4   4      866.99      833.24     10.06 o 
   0   4   4      811.73      795.24      9.39 o 
   1   4   4      866.85      836.24     11.41 o 
   2   4   4      737.28      764.08     19.16 o 
   3   4   4      150.18      145.51      2.35 o 
   4   4   4       36.64       32.79      4.54 o 
   5   4   4      181.10      172.55      7.78 o 
   6   4   4       72.72       73.65      5.45 o 
   7   4   4       56.88       55.97      3.31 o 
   8   4   4        8.42        7.62      1.98 o 
  -8   5   4        7.60       11.06      2.47 o 
  -7   5   4        0.15       -0.05      1.55 o 
  -6   5   4       36.27       34.61      2.44 o 
  -5   5   4      424.88      418.82      8.25 o 
  -4   5   4       62.53       65.17      2.40 o 
  -3   5   4       40.22       39.87      2.10 o 
  -2   5   4       52.43       44.23      1.13 o 
  -1   5   4      273.64      284.83      3.58 o 
   0   5   4       25.74       30.44      0.85 o 
   1   5   4      273.41      284.75      5.42 o 
   2   5   4       52.67       43.44      1.16 o 
   3   5   4       40.28       39.55      3.76 o 
   4   5   4       62.77       64.65      2.84 o 
   5   5   4      425.10      401.79     13.51 o 
   6   5   4       36.27       28.26      3.89 o 
   7   5   4        0.16        1.04      1.35 o 
   8   5   4        7.56       11.38      2.25 o 
  -8   6   4        0.89       -0.26      1.73 o 
  -7   6   4        7.46        5.44      1.99 o 
  -6   6   4       13.87       11.52      1.80 o 
  -5   6   4       59.24       63.80      2.96 o 
  -4   6   4      320.46      307.77      9.41 o 
  -3   6   4      172.42      170.89      2.87 o 
  -2   6   4      398.04      417.39      5.23 o 
  -1   6   4      152.35      134.64      2.15 o 
   0   6   4      310.19      297.77      5.38 o 
   1   6   4      152.20      140.60      5.84 o 
   2   6   4      399.12      426.91      8.09 o 
   3   6   4      171.16      166.36      4.31 o 
   4   6   4      319.79      301.46     10.13 o 
   5   6   4       59.03       62.50      4.67 o 
   6   6   4       13.93       12.27      2.83 o 
   7   6   4        7.46        6.38      1.71 o 
   8   6   4        0.89       -0.49      1.63 o 
  -8   7   4        6.24        3.89      3.11 o 
  -7   7   4        2.54        1.53      1.81 o 
  -6   7   4       17.70       17.18      2.59 o 
  -5   7   4        0.93        0.26      1.05 o 
  -4   7   4       73.56       68.40      2.95 o 
  -3   7   4       21.68       20.83      1.01 o 
  -2   7   4       71.57       68.35      1.61 o 
  -1   7   4      274.62      284.06      3.75 o 
   0   7   4     1014.21      992.10     10.63 o 
   1   7   4      275.01      274.74      7.25 o 
   2   7   4       71.44       73.78      2.36 o 
   3   7   4       21.77       21.57      1.47 o 
   4   7   4       73.51       62.25      3.89 o 
   5   7   4        0.92       -1.30      1.30 o 
   6   7   4       17.74       14.90      1.90 o 
   7   7   4        2.52        3.86      1.59 o 
   8   7   4        6.22        5.19      2.85 o 
  -7   8   4        6.37        6.35      2.24 o 
  -6   8   4       35.83       35.07      3.10 o 
  -5   8   4      122.23      107.76      3.96 o 
  -4   8   4      165.17      166.45      4.57 o 
  -3   8   4      123.46      123.13      2.51 o 
  -2   8   4       13.58       11.77      0.80 o 
  -1   8   4      131.70      123.75      2.24 o 
   0   8   4        0.91        3.28      0.46 o 
   1   8   4      131.00      126.70      2.10 o 
   2   8   4       13.59       19.22      4.41 o 
   3   8   4      123.97      126.08      5.19 o 
   4   8   4      165.33      153.60      6.49 o 
   5   8   4      122.51      115.05      3.93 o 
   6   8   4       35.98       34.62      2.58 o 
   7   8   4        6.44        5.58      2.05 o 
  -7   9   4        2.09       -1.09      3.11 o 
  -6   9   4        5.08        6.81      1.99 o 
  -5   9   4       64.80       59.79      4.54 o 
  -4   9   4      291.82      272.87      6.28 o 
  -3   9   4       26.49       27.21      1.91 o 
  -2   9   4       87.30       84.42      1.98 o 
  -1   9   4       97.05      104.30      2.17 o 
   0   9   4      229.73      218.40      2.88 o 
   1   9   4       96.89      100.62      2.16 o 
   2   9   4       87.04       86.71      2.73 o 
   3   9   4       26.44       24.89      2.59 o 
   4   9   4      291.59      263.62      8.66 o 
   5   9   4       64.90       60.26      4.00 o 
   6   9   4        5.05        4.11      1.45 o 
   7   9   4        2.10        0.84      1.45 o 
  -7  10   4        3.26        0.52      2.59 o 
  -6  10   4       12.41       11.13      2.24 o 
  -5  10   4       23.81       21.89      2.55 o 
  -4  10   4      182.54      180.40      5.91 o 
  -3  10   4       87.44       83.49      3.18 o 
  -2  10   4       32.76       35.20      1.77 o 
  -1  10   4       85.01       80.37      2.32 o 
   0  10   4        0.92        2.02      0.52 o 
   1  10   4       85.51       81.86      1.77 o 
   2  10   4       32.44       33.12      1.91 o 
   3  10   4       86.95       85.10      3.08 o 
   4  10   4      182.27      168.68      4.77 o 
   5  10   4       23.72       17.64      1.91 o 
   6  10   4       12.40       11.71      1.85 o 
   7  10   4        3.25        0.00      2.07 o 
  -7  11   4        5.05        4.67      3.11 o 
  -6  11   4       29.21       30.31      3.29 o 
  -5  11   4       41.78       39.24      3.17 o 
  -4  11   4       22.55       22.51      2.36 o 
  -3  11   4      282.25      284.63      6.16 o 
  -2  11   4      141.95      138.74      3.18 o 
  -1  11   4       55.51       55.06      1.80 o 
   0  11   4       21.29       27.56      1.24 o 
   1  11   4       55.56       54.28      1.74 o 
   2  11   4      141.81      135.90      3.23 o 
   3  11   4      281.89      270.63      6.07 o 
   4  11   4       22.76       25.24      2.10 o 
   5  11   4       41.84       35.82      2.45 o 
   6  11   4       29.34       32.46      4.90 o 
   7  11   4        5.07        7.03      2.10 o 
  -6  12   4        2.72        2.01      1.81 o 
  -5  12   4       15.18       14.94      3.11 o 
  -4  12   4       76.66       80.03      3.98 o 
  -3  12   4      250.74      242.25      5.71 o 
  -2  12   4      208.96      212.89      4.91 o 
  -1  12   4       22.69       24.08      1.36 o 
   0  12   4        0.01       -0.51      0.51 o 
   1  12   4       22.76       24.41      1.53 o 
   2  12   4      209.32      204.03      4.99 o 
   3  12   4      250.99      241.70      4.90 o 
   4  12   4       76.60       72.93      2.80 o 
   5  12   4       15.22       13.18      1.62 o 
   6  12   4        2.70        1.36      1.26 o 
  -6  13   4        3.06       -0.52      2.33 o 
  -5  13   4        6.23        4.89      3.76 o 
  -4  13   4       31.64       28.47      2.80 o 
  -3  13   4       67.18       69.59      3.05 o 
  -2  13   4       61.01       60.41      2.62 o 
  -1  13   4      147.01      145.67      3.26 o 
   0  13   4        5.33        4.98      0.83 o 
   1  13   4      146.89      153.10      5.00 o 
   2  13   4       60.85       64.79      2.78 o 
   3  13   4       67.04       72.56      2.65 o 
   4  13   4       31.69       30.02      2.06 o 
   5  13   4        6.25        5.68      1.38 o 
   6  13   4        3.07        4.68      1.92 o 
  -6  14   4        1.37        2.85      2.59 o 
  -5  14   4        3.85        5.32      2.02 o 
  -4  14   4        2.52        0.82      1.55 o 
  -3  14   4       64.24       62.14      2.94 o 
  -2  14   4        7.43        6.29      1.51 o 
  -1  14   4       29.32       30.91      1.68 o 
   0  14   4       36.19       34.95      1.91 o 
   1  14   4       29.11       29.16      2.47 o 
   2  14   4        7.48        6.48      1.68 o 
   3  14   4       64.16       62.46      3.49 o 
   4  14   4        2.50        1.61      1.25 o 
   5  14   4        3.88        5.44      1.54 o 
   6  14   4        1.35       -0.32      1.62 o 
  -5  15   4        1.66        1.56      2.33 o 
  -4  15   4       13.21       17.48      2.62 o 
  -3  15   4       12.17       15.80      2.14 o 
  -2  15   4       32.03       34.20      2.36 o 
  -1  15   4       11.30       13.39      1.53 o 
   0  15   4       51.17       55.62      3.12 o 
   1  15   4       11.39       15.04      2.10 o 
   2  15   4       32.04       32.15      3.63 o 
   3  15   4       12.21        9.81      2.06 o 
   4  15   4       13.17       10.89      1.79 o 
   5  15   4        1.66        2.22      1.62 o 
  -4  16   4        3.51        7.91      2.20 o 
  -3  16   4       25.07       20.35      2.12 o 
  -2  16   4      100.22      104.36      5.10 o 
  -1  16   4       72.05       71.84      5.45 o 
   0  16   4        5.09        1.76      1.37 o 
   1  16   4       71.99       81.91      4.93 o 
   2  16   4      100.16      104.52      6.22 o 
   3  16   4       25.12       20.08      3.24 o 
   4  16   4        3.52        2.98      4.02 o 
  -4  17   4        6.02        8.30      3.11 o 
  -3  17   4       12.15       14.08      2.06 o 
  -2  17   4       27.95       29.63      2.80 o 
  -1  17   4       31.61       28.52      4.15 o 
   0  17   4       27.88       21.78      3.63 o 
   1  17   4       31.61       28.30      2.92 o 
   2  17   4       27.97       22.04      3.37 o 
   3  17   4       12.16        8.82      2.85 o 
   4  17   4        6.03        8.85      2.36 o 
  -3  18   4        1.01        2.16      1.50 o 
  -2  18   4        4.56        3.37      2.85 o 
  -1  18   4        5.07        7.52      3.11 o 
   0  18   4       33.57       32.15      4.41 o 
   1  18   4        5.05       10.36      3.37 o 
   2  18   4        4.56        6.22      2.85 o 
   3  18   4        1.01        1.56      2.33 o 
  -1  19   4        4.88        5.96      3.11 o 
   0  19   4       13.73       11.93      3.63 o 
   1  19   4        4.91        7.52      3.11 o 
   1   0   5     2697.92     2700.44     29.95 o 
   2   0   5      377.52      364.71      5.14 o 
   3   0   5     1280.87     1354.65     16.16 o 
   4   0   5       28.17       30.86      1.41 o 
   5   0   5       21.63       26.88      1.87 o 
   6   0   5        0.84        1.69      1.44 o 
   7   0   5        1.85        2.59      2.59 o 
   8   0   5        0.02        1.04      2.59 o 
  -8   1   5       10.02        8.82      3.37 o 
  -7   1   5       61.27       62.83      3.24 o 
  -6   1   5       38.61       37.92      2.04 o 
  -5   1   5       68.15       75.82      2.14 o 
  -4   1   5       65.63       71.40      2.13 o 
  -3   1   5      314.78      335.11      5.06 o 
  -2   1   5     1211.40     1224.64     14.39 o 
  -1   1   5      673.98      674.01      7.24 o 
   0   1   5     1000.92      550.30     12.84 o 
   1   1   5      676.98      685.60      8.10 o 
   2   1   5     1214.38     1214.20     14.16 o 
   3   1   5      314.56      331.78      4.91 o 
   4   1   5       66.04       70.56      2.00 o 
   5   1   5       68.32       80.14      2.35 o 
   6   1   5       38.69       36.92      3.63 o 
   7   1   5       61.22       53.68      5.71 o 
   8   1   5       10.09        7.52      3.37 o 
  -8   2   5        3.49        4.15      3.11 o 
  -7   2   5       74.34       78.06      3.57 o 
  -6   2   5      195.33      196.01      4.53 o 
  -5   2   5      154.20      149.92      3.57 o 
  -4   2   5      138.60      157.48      3.19 o 
  -3   2   5      379.59      438.02      6.09 o 
  -2   2   5      263.84      270.65      4.00 o 
  -1   2   5     1277.52     1298.59     14.98 o 
   0   2   5     1656.21     1636.13     21.27 o 
   1   2   5     1277.40     1317.13     17.51 o 
   2   2   5      263.04      272.03      3.79 o 
   3   2   5      380.09      436.64      5.89 o 
   4   2   5      138.75      158.35      3.06 o 
   5   2   5      154.11      152.18      3.93 o 
   6   2   5      195.44      186.55      9.08 o 
   7   2   5       74.26       78.06      6.22 o 
   8   2   5        3.46        2.59      2.85 o 
  -8   3   5       17.68       17.16      2.84 o 
  -7   3   5       12.98       11.07      1.62 o 
  -6   3   5       31.10       38.65      2.19 o 
  -5   3   5       85.43       94.77      3.27 o 
  -4   3   5       97.06      111.07      2.65 o 
  -3   3   5        5.53        6.28      0.67 o 
  -2   3   5      157.16      161.05      3.45 o 
  -1   3   5      342.55      330.09      4.54 o 
   0   3   5      567.66      583.79      7.12 o 
   1   3   5      342.91      329.48      5.10 o 
   2   3   5      156.08      157.99      2.46 o 
   3   3   5        5.55        5.73      0.53 o 
   4   3   5       96.34      117.13      2.67 o 
   5   3   5       85.02       84.10      4.02 o 
   6   3   5       31.12       35.27      4.15 o 
   7   3   5       12.89        7.26      3.11 o 
   8   3   5       17.69       18.66      2.42 o 
  -8   4   5       11.91       13.07      2.65 o 
  -7   4   5        2.44        3.26      1.83 o 
  -6   4   5       39.03       40.78      2.54 o 
  -5   4   5      127.85      117.26      3.79 o 
  -4   4   5       42.77       48.52      2.16 o 
  -3   4   5       66.74       65.47      1.95 o 
  -2   4   5      392.05      390.19      5.59 o 
  -1   4   5      524.94      533.46      6.84 o 
   0   4   5      119.12      121.09      2.63 o 
   1   4   5      525.78      534.59      7.76 o 
   2   4   5      391.68      397.85      6.08 o 
   3   4   5       66.52       66.94      1.58 o 
   4   4   5       42.82       48.78      2.72 o 
   5   4   5      127.86      126.07      4.59 o 
   6   4   5       38.95       38.64      4.41 o 
   7   4   5        2.44        2.85      2.33 o 
   8   4   5       11.95       10.37      2.38 o 
  -8   5   5        6.24        8.62      2.36 o 
  -7   5   5       22.84       22.45      2.48 o 
  -6   5   5       98.45       94.89      3.65 o 
  -5   5   5      121.73      124.17      4.02 o 
  -4   5   5      455.92      469.19      8.49 o 
  -3   5   5       19.87       26.74      1.01 o 
  -2   5   5      557.86      598.04      6.87 o 
  -1   5   5      200.98      203.76      2.84 o 
   0   5   5       29.74       30.48      1.04 o 
   1   5   5      201.27      206.45      3.59 o 
   2   5   5      559.43      593.16     10.47 o 
   3   5   5       20.02       23.99      1.65 o 
   4   5   5      455.83      468.25      9.83 o 
   5   5   5      121.41      119.32      6.49 o 
   6   5   5       98.65       78.59      5.71 o 
   7   5   5       22.88       22.88      2.47 o 
   8   5   5        6.25        8.35      2.09 o 
  -8   6   5        3.53        2.22      1.86 o 
  -7   6   5       10.57       13.54      5.57 o 
  -6   6   5       20.94       18.08      3.07 o 
  -5   6   5       73.10       77.19      3.20 o 
  -4   6   5       37.03       35.90      2.17 o 
  -3   6   5      307.22      313.80      5.25 o 
  -2   6   5      123.34      135.17      2.29 o 
  -1   6   5       71.84       70.19      1.93 o 
   0   6   5       91.82       92.97      1.75 o 
   1   6   5       71.95       69.38      1.80 o 
   2   6   5      123.25      142.32      3.88 o 
   3   6   5      308.35      321.80     10.13 o 
   4   6   5       36.67       34.09      2.10 o 
   5   6   5       73.46       72.88      4.93 o 
   6   6   5       20.89       18.67      3.11 o 
   7   6   5       10.63        9.51      1.93 o 
   8   6   5        3.52        3.89      2.85 o 
  -7   7   5        2.82        2.00      1.81 o 
  -6   7   5       22.66       20.82      3.07 o 
  -5   7   5       45.15       44.15      3.13 o 
  -4   7   5      114.97      110.26      3.62 o 
  -3   7   5      193.48      191.38      3.88 o 
  -2   7   5      259.45      278.01      3.89 o 
  -1   7   5      107.44      101.15      1.92 o 
   0   7   5      518.64      527.76      6.15 o 
   1   7   5      108.02      100.45      2.92 o 
   2   7   5      259.85      275.87      5.87 o 
   3   7   5      192.93      191.60      4.86 o 
   4   7   5      114.65      112.32      5.45 o 
   5   7   5       45.00       44.60      3.89 o 
   6   7   5       22.63       20.23      3.11 o 
   7   7   5        2.80        2.14      1.48 o 
  -7   8   5       12.51       18.78      2.80 o 
  -6   8   5        7.01        6.81      1.94 o 
  -5   8   5       45.49       42.37      2.66 o 
  -4   8   5       24.92       27.40      2.05 o 
  -3   8   5      150.35      153.96      3.51 o 
  -2   8   5       56.03       51.90      1.46 o 
  -1   8   5      170.88      168.59      3.53 o 
   0   8   5      657.66      662.81      7.57 o 
   1   8   5      170.40      174.27      3.34 o 
   2   8   5       56.06       52.31      2.10 o 
   3   8   5      149.86      148.67      5.97 o 
   4   8   5       24.91       21.26      2.59 o 
   5   8   5       45.62       37.08      3.63 o 
   6   8   5        7.04        7.21      1.56 o 
   7   8   5       12.57       13.74      2.17 o 
  -7   9   5        1.08        2.54      1.81 o 
  -6   9   5       21.14       21.12      2.73 o 
  -5   9   5       16.37       17.39      2.02 o 
  -4   9   5      474.80      457.19      8.95 o 
  -3   9   5      147.19      149.71      3.54 o 
  -2   9   5       32.62       30.49      1.20 o 
  -1   9   5      265.76      268.75      3.89 o 
   0   9   5        7.82        7.50      0.83 o 
   1   9   5      265.34      273.11      8.83 o 
   2   9   5       32.83       31.73      1.73 o 
   3   9   5      146.71      146.06      5.97 o 
   4   9   5      474.89      464.96     13.77 o 
   5   9   5       16.33       17.77      1.90 o 
   6   9   5       21.34       16.03      2.04 o 
   7   9   5        1.08        2.07      1.56 o 
  -7  10   5        3.58        4.67      2.85 o 
  -6  10   5        5.13        3.20      1.81 o 
  -5  10   5       62.68       53.48      5.45 o 
  -4  10   5        1.46        1.18      1.98 o 
  -3  10   5      169.96      169.71      4.28 o 
  -2  10   5       92.27       91.89      2.57 o 
  -1  10   5      248.67      249.98      3.80 o 
   0  10   5        0.00       -0.21      0.46 o 
   1  10   5      249.16      261.27      4.79 o 
   2  10   5       91.99       86.37      4.41 o 
   3  10   5      170.48      164.24      6.49 o 
   4  10   5        1.47       -0.15      0.99 o 
   5  10   5       62.80       60.28      3.05 o 
   6  10   5        5.11        4.47      1.56 o 
   7  10   5        3.61        2.07      2.33 o 
  -7  11   5        1.11       -2.07      2.07 o 
  -6  11   5        3.22       -0.37      2.20 o 
  -5  11   5        6.34        6.91      1.92 o 
  -4  11   5       13.66       15.08      2.18 o 
  -3  11   5       20.30       22.33      1.87 o 
  -2  11   5      147.53      136.85      3.32 o 
  -1  11   5        7.67        5.90      0.86 o 
   0  11   5        1.28        0.08      0.61 o 
   1  11   5        7.68        6.63      1.07 o 
   2  11   5      147.17      136.06      3.85 o 
   3  11   5       20.32       20.25      1.85 o 
   4  11   5       13.76       13.77      1.75 o 
   5  11   5        6.35        3.12      1.36 o 
   6  11   5        3.22        1.22      2.30 o 
   7  11   5        1.09       -1.04      2.07 o 
  -6  12   5        5.08        4.41      2.85 o 
  -5  12   5       22.95       23.65      3.63 o 
  -4  12   5        3.17        6.48      1.44 o 
  -3  12   5        7.31        7.99      1.44 o 
  -2  12   5       89.02       88.55      3.08 o 
  -1  12   5       18.91       16.86      1.53 o 
   0  12   5       74.34       70.53      2.13 o 
   1  12   5       18.78       16.56      2.96 o 
   2  12   5       88.83       93.18      3.28 o 
   3  12   5        7.23        8.36      1.50 o 
   4  12   5        3.20        2.57      1.41 o 
   5  12   5       23.02       25.21      2.89 o 
   6  12   5        5.04        3.47      1.53 o 
  -6  13   5        2.01        4.67      2.59 o 
  -5  13   5        0.44        3.07      1.81 o 
  -4  13   5        8.19        8.73      1.63 o 
  -3  13   5       33.51       32.17      2.26 o 
  -2  13   5       51.40       53.76      2.47 o 
  -1  13   5      116.83      127.09      3.57 o 
   0  13   5      292.30      285.15     12.43 o 
   1  13   5      116.51      115.39      4.39 o 
   2  13   5       51.61       56.76      2.71 o 
   3  13   5       33.31       36.18      2.04 o 
   4  13   5        8.26        5.91      1.36 o 
   5  13   5        0.43        0.31      1.10 o 
   6  13   5        2.05        1.50      1.62 o 
  -5  14   5        8.02       10.12      3.89 o 
  -4  14   5       18.90       18.57      2.36 o 
  -3  14   5       23.58       23.91      2.09 o 
  -2  14   5        2.76        1.48      1.09 o 
  -1  14   5      100.48       97.34      3.18 o 
   0  14   5        8.58        7.27      1.24 o 
   1  14   5      100.42       94.81      4.02 o 
   2  14   5        2.71        5.80      1.41 o 
   3  14   5       23.64       20.28      2.13 o 
   4  14   5       18.93       19.06      2.13 o 
   5  14   5        8.11        7.45      1.55 o 
  -5  15   5        3.49        3.11      2.59 o 
  -4  15   5        5.75        7.89      1.68 o 
  -3  15   5        8.79       11.05      2.04 o 
  -2  15   5       21.26       19.28      1.91 o 
  -1  15   5       70.72       70.43      2.82 o 
   0  15   5       10.56       11.40      1.92 o 
   1  15   5       70.81       66.70      3.47 o 
   2  15   5       21.24       23.08      3.37 o 
   3  15   5        8.73        9.83      2.11 o 
   4  15   5        5.77        8.88      1.75 o 
   5  15   5        3.49        2.42      1.81 o 
  -4  16   5        4.92        7.19      1.79 o 
  -3  16   5        2.00        2.68      1.67 o 
  -2  16   5       19.07       22.31      2.06 o 
  -1  16   5        3.49        0.11      1.94 o 
   0  16   5        4.15        5.44      2.33 o 
   1  16   5        3.54        1.91      1.43 o 
   2  16   5       19.01       21.52      3.37 o 
   3  16   5        2.02        1.33      1.62 o 
   4  16   5        4.93        9.22      2.11 o 
  -4  17   5        7.58        8.56      3.11 o 
  -3  17   5        2.89        1.66      1.39 o 
  -2  17   5        1.42        0.69      1.43 o 
  -1  17   5        6.50        3.63      2.33 o 
   0  17   5        8.74        3.11      2.07 o 
   1  17   5        6.45        4.93      1.83 o 
   2  17   5        1.43        2.59      2.33 o 
   3  17   5        2.91        0.00      2.07 o 
   4  17   5        7.57        5.44      2.59 o 
  -3  18   5        6.45        8.03      2.18 o 
  -2  18   5       16.68       16.08      3.63 o 
  -1  18   5       31.00       36.30      4.67 o 
   0  18   5        3.79        3.89      2.59 o 
   1  18   5       31.01       35.78      4.41 o 
   2  18   5       16.65       16.08      3.37 o 
   3  18   5        6.48        9.07      3.11 o 
  -1  19   5        0.35        2.33      2.59 o 
   0  19   5       16.75       14.00      3.63 o 
   1  19   5        0.34       -0.26      2.33 o 
   0   0   6     5737.08     5820.48     91.18 o 
   1   0   6     1037.45     1076.22     12.52 o 
   2   0   6        8.83        8.45      0.97 o 
   3   0   6      171.12      189.79      3.67 o 
   4   0   6        5.67        5.73      0.94 o 
   5   0   6      197.71      193.39      4.01 o 
   6   0   6       17.69       22.00      1.98 o 
   7   0   6       36.79       45.49      3.76 o 
   8   0   6        6.73       14.26      3.89 o 
  -8   1   6       15.10        9.08      3.37 o 
  -7   1   6        6.61        5.95      2.10 o 
  -6   1   6        9.61        8.18      1.53 o 
  -5   1   6       10.80       10.69      1.38 o 
  -4   1   6       28.30       27.92      1.56 o 
  -3   1   6      623.08      642.50      8.64 o 
  -2   1   6      130.13      140.91      2.26 o 
  -1   1   6     1244.73     1248.39     14.27 o 
   0   1   6      724.36      767.14      9.11 o 
   1   1   6     1241.02     1243.25     14.31 o 
   2   1   6      129.37      139.16      2.42 o 
   3   1   6      622.49      656.77      8.46 o 
   4   1   6       28.07       27.71      1.32 o 
   5   1   6       10.86       10.12      1.10 o 
   6   1   6        9.57        9.58      2.72 o 
   7   1   6        6.59        3.37      2.59 o 
   8   1   6       15.12       12.19      3.89 o 
  -8   2   6        5.61        6.22      3.11 o 
  -7   2   6       18.26       16.10      2.09 o 
  -6   2   6       56.83       56.78      2.46 o 
  -5   2   6       27.28       30.11      1.73 o 
  -4   2   6      104.92      103.46      2.68 o 
  -3   2   6      105.78      109.40      2.32 o 
  -2   2   6     1380.53     1516.83     17.49 o 
  -1   2   6     2155.14     2193.64     24.77 o 
   0   2   6      590.97      598.44      8.56 o 
   1   2   6     2155.17     2220.68     29.02 o 
   2   2   6     1380.54     1492.68     17.26 o 
   3   2   6      106.71      111.47      2.19 o 
   4   2   6      105.02      103.97      2.40 o 
   5   2   6       27.16       31.29      5.96 o 
   6   2   6       56.90       55.69      3.76 o 
   7   2   6       18.33       15.04      3.63 o 
   8   2   6        5.65        3.11      2.59 o 
  -8   3   6        0.11        0.10      1.92 o 
  -7   3   6        2.37        5.93      1.63 o 
  -6   3   6      133.93      135.43      3.76 o 
  -5   3   6       29.01       28.68      2.00 o 
  -4   3   6      307.96      307.19      6.09 o 
  -3   3   6      221.69      227.99      6.93 o 
  -2   3   6      990.75     1033.61     13.24 o 
  -1   3   6      254.05      254.84      4.42 o 
   0   3   6      768.72      775.71      9.31 o 
   1   3   6      253.92      254.36      4.29 o 
   2   3   6      990.07     1056.27     12.25 o 
   3   3   6      221.87      232.42      5.03 o 
   4   3   6      309.07      309.20      7.62 o 
   5   3   6       28.99       25.67      3.37 o 
   6   3   6      134.08      126.07      7.52 o 
   7   3   6        2.37        1.81      2.59 o 
   8   3   6        0.12        0.64      1.63 o 
  -8   4   6        6.07       12.79      2.68 o 
  -7   4   6        8.79        6.24      1.47 o 
  -6   4   6       54.24       53.66      3.23 o 
  -5   4   6       35.51       38.15      2.31 o 
  -4   4   6      177.78      173.65      5.55 o 
  -3   4   6      228.86      251.00      4.37 o 
  -2   4   6      143.07      133.83      2.61 o 
  -1   4   6      152.85      155.88      2.69 o 
   0   4   6        5.44        7.32      0.61 o 
   1   4   6      152.96      158.41      3.04 o 
   2   4   6      143.98      130.38      3.83 o 
   3   4   6      229.49      261.91      4.96 o 
   4   4   6      177.60      177.23      7.53 o 
   5   4   6       35.54       40.97      2.84 o 
   6   4   6       54.12       42.79      4.67 o 
   7   4   6        8.79        6.74      2.85 o 
   8   4   6        6.07        7.14      2.42 o 
  -8   5   6        1.93        7.86      2.85 o 
  -7   5   6       17.01       21.31      2.96 o 
  -6   5   6        3.61        2.65      1.28 o 
  -5   5   6       14.18       16.54      2.00 o 
  -4   5   6       25.62       32.57      4.01 o 
  -3   5   6      110.90      116.05      2.72 o 
  -2   5   6      573.74      608.31      8.09 o 
  -1   5   6      917.49      954.50     11.66 o 
   0   5   6      735.47      709.30      8.78 o 
   1   5   6      916.04      965.37     13.40 o 
   2   5   6      574.38      599.55      8.90 o 
   3   5   6      110.78      118.56      5.19 o 
   4   5   6       25.65       35.51      2.59 o 
   5   5   6       14.35       14.78      2.85 o 
   6   5   6        3.65       -0.26      1.81 o 
   7   5   6       17.08       24.63      3.89 o 
   8   5   6        1.95       -1.56      2.33 o 
  -8   6   6        1.33        1.70      1.71 o 
  -7   6   6        2.25        0.41      1.67 o 
  -6   6   6        3.69        1.19      1.18 o 
  -5   6   6       84.09       79.34      3.20 o 
  -4   6   6        9.13        6.60      1.29 o 
  -3   6   6      277.16      286.17      4.90 o 
  -2   6   6       32.51       31.35      1.34 o 
  -1   6   6      528.19      580.78      6.68 o 
   0   6   6      947.58      942.65     11.42 o 
   1   6   6      528.51      572.01      9.74 o 
   2   6   6       32.66       29.40      2.30 o 
   3   6   6      277.12      281.65      6.52 o 
   4   6   6        9.15       10.53      1.47 o 
   5   6   6       84.28       81.70      5.19 o 
   6   6   6        3.72        2.07      1.81 o 
   7   6   6        2.31        1.04      2.07 o 
   8   6   6        1.33        3.63      2.85 o 
  -7   7   6        4.04        3.62      2.07 o 
  -6   7   6       17.32       19.36      2.36 o 
  -5   7   6       10.46        8.38      1.81 o 
  -4   7   6      126.81      126.42      3.96 o 
  -3   7   6      102.61       98.14      2.66 o 
  -2   7   6       64.83       75.48      2.47 o 
  -1   7   6      372.64      376.87      5.57 o 
   0   7   6       23.97       25.22      1.07 o 
   1   7   6      372.77      375.85      6.15 o 
   2   7   6       64.64       61.17      8.17 o 
   3   7   6      102.31      101.62      3.89 o 
   4   7   6      127.47      125.30      5.97 o 
   5   7   6       10.51       10.89      2.33 o 
   6   7   6       17.42       18.41      3.11 o 
   7   7   6        4.04        4.98      2.09 o 
  -7   8   6        6.70        4.12      5.32 o 
  -6   8   6        0.69        1.13      1.22 o 
  -5   8   6       26.65       25.14      2.25 o 
  -4   8   6       59.93       61.21      2.78 o 
  -3   8   6       81.28       82.66      3.14 o 
  -2   8   6       66.81       73.59      2.25 o 
  -1   8   6       44.35       46.95      1.36 o 
   0   8   6        0.48       -0.08      0.47 o 
   1   8   6       44.64       47.45      1.69 o 
   2   8   6       66.58       76.65      2.75 o 
   3   8   6       81.83       83.27      3.02 o 
   4   8   6       59.97       55.50      3.89 o 
   5   8   6       26.60       32.15      3.63 o 
   6   8   6        0.66       -1.56      1.56 o 
   7   8   6        6.81        7.52      1.93 o 
  -7   9   6        6.85        4.89      2.20 o 
  -6   9   6        1.33        1.30      1.29 o 
  -5   9   6       13.73       12.70      1.79 o 
  -4   9   6        8.33        5.61      1.35 o 
  -3   9   6       38.77       37.72      1.86 o 
  -2   9   6       18.44       16.82      1.27 o 
  -1   9   6       39.81       43.78      1.39 o 
   0   9   6      155.91      155.70      2.67 o 
   1   9   6       39.44       38.60      2.52 o 
   2   9   6       18.52       19.88      1.55 o 
   3   9   6       39.12       32.93      3.11 o 
   4   9   6        8.39        9.33      2.07 o 
   5   9   6       13.69       10.37      2.33 o 
   6   9   6        1.31        0.80      1.29 o 
   7   9   6        6.81        9.59      2.85 o 
  -7  10   6        6.99       10.11      3.37 o 
  -6  10   6       15.23       15.55      3.37 o 
  -5  10   6       12.74       13.22      1.90 o 
  -4  10   6       17.85       19.68      1.68 o 
  -3  10   6       12.30       10.95      1.25 o 
  -2  10   6       66.81       73.74      2.32 o 
  -1  10   6      107.55      103.31      2.60 o 
   0  10   6      276.51      280.36      4.12 o 
   1  10   6      107.74      110.13      3.39 o 
   2  10   6       66.50       71.91      3.24 o 
   3  10   6       12.25       12.19      2.07 o 
   4  10   6       17.90       20.48      2.85 o 
   5  10   6       12.88       15.43      1.89 o 
   6  10   6       15.27       14.74      2.56 o 
   7  10   6        7.01        9.33      2.85 o 
  -6  11   6        6.63        7.99      2.11 o 
  -5  11   6        0.76        0.00      1.37 o 
  -4  11   6        0.08       -0.71      0.91 o 
  -3  11   6       16.56       15.71      1.48 o 
  -2  11   6       61.77       59.31      2.26 o 
  -1  11   6       26.15       29.11      1.55 o 
   0  11   6       69.82       70.87      2.07 o 
   1  11   6       26.13       23.92      1.58 o 
   2  11   6       61.81       66.65      3.89 o 
   3  11   6       16.59       12.96      2.33 o 
   4  11   6        0.09        0.70      1.10 o 
   5  11   6        0.76        0.33      1.22 o 
   6  11   6        6.72        5.67      1.96 o 
  -6  12   6        4.18        5.70      2.85 o 
  -5  12   6       17.81       18.05      2.49 o 
  -4  12   6       14.17       12.22      2.39 o 
  -3  12   6       19.24       18.13      2.14 o 
  -2  12   6       58.38       64.61      2.34 o 
  -1  12   6      124.15      118.82      3.42 o 
   0  12   6       23.80       22.28      1.33 o 
   1  12   6      123.95      128.62      4.70 o 
   2  12   6       58.38       63.48      2.75 o 
   3  12   6       19.20       15.87      2.07 o 
   4  12   6       14.22       15.23      1.94 o 
   5  12   6       17.91       14.90      2.01 o 
   6  12   6        4.24        7.00      2.59 o 
  -6  13   6        2.91        8.82      3.11 o 
  -5  13   6        1.14        3.58      1.81 o 
  -4  13   6        0.09        0.39      1.24 o 
  -3  13   6        6.98        7.13      1.44 o 
  -2  13   6        7.13        7.46      2.06 o 
  -1  13   6       50.99       52.98      2.28 o 
   0  13   6       71.56       71.08      2.29 o 
   1  13   6       51.07       47.99      2.65 o 
   2  13   6        7.16        6.40      1.32 o 
   3  13   6        6.93        6.98      1.32 o 
   4  13   6        0.09        0.24      1.16 o 
   5  13   6        1.14        0.60      1.23 o 
   6  13   6        2.87        1.81      1.73 o 
  -5  14   6        2.63        1.04      1.65 o 
  -4  14   6       13.93       13.65      1.98 o 
  -3  14   6        0.79        0.50      1.09 o 
  -2  14   6       11.12       10.28      1.54 o 
  -1  14   6        6.81        7.47      1.33 o 
   0  14   6        1.95        0.79      0.94 o 
   1  14   6        6.82        6.43      2.07 o 
   2  14   6       11.09        9.91      1.63 o 
   3  14   6        0.76       -0.70      1.16 o 
   4  14   6       13.96       15.10      1.71 o 
   5  14   6        2.68        1.39      1.30 o 
  -5  15   6        0.97        0.00      2.33 o 
  -4  15   6        0.46        0.17      1.35 o 
  -3  15   6        1.25        0.18      1.29 o 
  -2  15   6        8.34        8.42      1.58 o 
  -1  15   6        4.40        3.17      1.14 o 
   0  15   6        5.62        6.54      1.47 o 
   1  15   6        4.37        3.63      2.07 o 
   2  15   6        8.37        8.82      2.59 o 
   3  15   6        1.29        0.92      1.29 o 
   4  15   6        0.44       -0.32      1.29 o 
   5  15   6        0.94        1.50      1.81 o 
  -4  16   6        0.06       -0.67      1.55 o 
  -3  16   6        3.07        4.10      1.97 o 
  -2  16   6       13.02       10.33      2.21 o 
  -1  16   6       12.61       13.34      1.99 o 
   0  16   6        0.18        1.30      2.07 o 
   1  16   6       12.59       10.89      2.85 o 
   2  16   6       13.01       13.74      3.11 o 
   3  16   6        3.04        6.22      2.59 o 
   4  16   6        0.06       -0.88      1.73 o 
  -3  17   6        1.07        2.88      1.48 o 
  -2  17   6        4.20        3.69      1.48 o 
  -1  17   6        6.12        4.15      2.33 o 
   0  17   6       14.90       16.08      3.37 o 
   1  17   6        6.18        7.26      2.85 o 
   2  17   6        4.19        5.70      2.85 o 
   3  17   6        1.07       -0.26      2.07 o 
  -2  18   6        3.40        6.48      3.11 o 
  -1  18   6        3.25        5.44      2.85 o 
   0  18   6        5.62        8.04      2.85 o 
   1  18   6        3.24        3.63      2.33 o 
   2  18   6        3.44        3.63      2.85 o 
   0  19   6        0.13       -0.78      2.33 o 
   1   0   7     1802.90     1728.28     45.19 o 
   2   0   7     2015.50     2184.59     24.90 o 
   3   0   7       87.76       77.44      1.98 o 
   4   0   7      104.27       97.40      2.46 o 
   5   0   7        0.64        0.13      0.80 o 
   6   0   7       52.55       53.68      3.85 o 
   7   0   7        3.79        2.19      1.92 o 
   8   0   7        0.06       -2.33      2.33 o 
  -8   1   7        6.85        2.33      2.85 o 
  -7   1   7       38.45       46.62      3.94 o 
  -6   1   7       26.79       26.13      2.13 o 
  -5   1   7       31.23       32.78      1.71 o 
  -4   1   7       96.98      105.56      2.64 o 
  -3   1   7       97.67      101.77      4.12 o 
  -2   1   7      125.67      126.98      2.14 o 
  -1   1   7        8.29        7.30      0.53 o 
   0   1   7     4610.46     4878.30     53.88 o 
   1   1   7        8.36        7.57      0.84 o 
   2   1   7      125.90      131.71      2.39 o 
   3   1   7       97.60      102.92      2.26 o 
   4   1   7       97.13      101.24      2.46 o 
   5   1   7       31.19       29.86      1.89 o 
   6   1   7       26.70       27.32      5.70 o 
   7   1   7       38.60       37.08      5.19 o 
   8   1   7        6.87        9.59      3.37 o 
  -8   2   7        7.13        7.78      3.63 o 
  -7   2   7        5.28        8.52      3.11 o 
  -6   2   7       14.56       18.68      1.65 o 
  -5   2   7       84.51       88.46      2.74 o 
  -4   2   7       18.59       15.89      1.23 o 
  -3   2   7       42.57       39.22      1.53 o 
  -2   2   7       55.04       49.18      1.30 o 
  -1   2   7      403.90      402.55      9.53 o 
   0   2   7     1836.84     1877.40     24.91 o 
   1   2   7      401.82      418.48      6.44 o 
   2   2   7       54.62       49.86      1.80 o 
   3   2   7       42.66       38.04      1.38 o 
   4   2   7       18.50       16.27      1.05 o 
   5   2   7       84.38       96.01      6.61 o 
   6   2   7       14.41       16.10      3.24 o 
   7   2   7        5.29       11.15      3.37 o 
   8   2   7        7.09        7.52      3.37 o 
  -8   3   7        2.13       -0.04      1.92 o 
  -7   3   7        0.09       -1.04      1.21 o 
  -6   3   7       68.77       70.42      2.80 o 
  -5   3   7      142.60      133.75      3.48 o 
  -4   3   7       38.09       42.86      2.05 o 
  -3   3   7      625.36      657.71     10.29 o 
  -2   3   7      123.29      119.88      4.08 o 
  -1   3   7      779.51      795.38     13.55 o 
   0   3   7       25.20       35.41      1.86 o 
   1   3   7      778.51      817.93     11.52 o 
   2   3   7      123.53      124.91      2.21 o 
   3   3   7      625.69      663.76      8.42 o 
   4   3   7       37.95       42.33      2.57 o 
   5   3   7      142.59      148.84      5.32 o 
   6   3   7       68.77       73.91      5.71 o 
   7   3   7        0.09       -0.26      2.33 o 
   8   3   7        2.14        3.37      3.11 o 
  -8   4   7        1.42       -0.59      1.87 o 
  -7   4   7        1.48        2.19      1.22 o 
  -6   4   7        0.93       -0.74      0.99 o 
  -5   4   7       54.74       54.35      2.64 o 
  -4   4   7       98.79      103.88      5.04 o 
  -3   4   7        7.72        9.08      1.12 o 
  -2   4   7      279.22      267.38      4.99 o 
  -1   4   7      541.45      582.57      7.54 o 
   0   4   7     1520.48     1544.72     17.85 o 
   1   4   7      540.90      585.13      8.70 o 
   2   4   7      278.88      260.98      4.68 o 
   3   4   7        7.69       10.73      1.18 o 
   4   4   7       99.06       96.50      3.85 o 
   5   4   7       54.93       53.16      4.41 o 
   6   4   7        0.92        0.52      2.07 o 
   7   4   7        1.49       -0.26      2.33 o 
   8   4   7        1.43       -0.52      2.33 o 
  -8   5   7       13.58       19.59      3.63 o 
  -7   5   7       11.14       10.79      1.62 o 
  -6   5   7        2.57        3.60      1.33 o 
  -5   5   7       23.20       23.72      1.97 o 
  -4   5   7      160.86      164.16      6.74 o 
  -3   5   7       19.58       20.27      1.27 o 
  -2   5   7       16.11       14.63      0.99 o 
  -1   5   7      128.68      126.92      2.50 o 
   0   5   7      171.05      175.87      3.00 o 
   1   5   7      128.34      124.74      3.72 o 
   2   5   7       15.88       13.51      1.34 o 
   3   5   7       19.29       19.70      2.72 o 
   4   5   7      161.24      160.60      7.01 o 
   5   5   7       23.04       24.37      3.37 o 
   6   5   7        2.62        0.26      1.81 o 
   7   5   7       11.15       10.63      3.11 o 
   8   5   7       13.65       17.63      4.15 o 
  -7   6   7        1.99        2.50      1.36 o 
  -6   6   7        1.41        1.25      1.18 o 
  -5   6   7       11.45       15.43      1.71 o 
  -4   6   7       14.81       17.50      2.11 o 
  -3   6   7       76.52       70.03      2.43 o 
  -2   6   7      357.36      369.60      5.67 o 
  -1   6   7      570.92      545.89      7.38 o 
   0   6   7      107.38      111.36      2.30 o 
   1   6   7      570.27      551.16      8.40 o 
   2   6   7      356.60      371.54      6.13 o 
   3   6   7       76.73       65.62      3.89 o 
   4   6   7       14.78       18.03      1.83 o 
   5   6   7       11.37       10.11      2.59 o 
   6   6   7        1.41       -1.30      1.81 o 
   7   6   7        2.02        5.19      2.59 o 
  -7   7   7        3.99        6.40      1.71 o 
  -6   7   7        8.99        8.87      1.63 o 
  -5   7   7       10.24        9.16      1.98 o 
  -4   7   7       25.84       25.94      2.02 o 
  -3   7   7       43.90       43.21      1.83 o 
  -2   7   7      315.11      289.33      4.86 o 
  -1   7   7       61.66       56.93      2.77 o 
   0   7   7      343.38      329.95      4.95 o 
   1   7   7       61.85       57.21      1.84 o 
   2   7   7      314.24      294.38      6.52 o 
   3   7   7       43.92       44.74      2.38 o 
   4   7   7       25.75       29.30      3.11 o 
   5   7   7       10.25        7.78      2.33 o 
   6   7   7        8.95       11.67      2.85 o 
   7   7   7        4.00       11.41      3.11 o 
  -7   8   7        6.37        4.10      1.68 o 
  -6   8   7        7.96       10.42      2.13 o 
  -5   8   7       79.82       83.17      3.42 o 
  -4   8   7       31.87       31.98      2.21 o 
  -3   8   7       20.76       18.93      1.40 o 
  -2   8   7       63.80       67.44      3.22 o 
  -1   8   7      341.31      352.16      5.46 o 
   0   8   7        4.17        2.87      0.65 o 
   1   8   7      341.20      354.40      6.05 o 
   2   8   7       64.05       70.28      3.89 o 
   3   8   7       20.78       18.12      1.82 o 
   4   8   7       31.94       25.41      2.85 o 
   5   8   7       80.06       81.70      5.45 o 
   6   8   7        7.92        7.52      2.59 o 
   7   8   7        6.39        4.05      1.72 o 
  -7   9   7        6.34        8.30      3.11 o 
  -6   9   7       22.76       19.68      2.28 o 
  -5   9   7       18.72       20.20      2.44 o 
  -4   9   7       35.19       33.64      1.96 o 
  -3   9   7       61.99       58.87      2.26 o 
  -2   9   7       55.02       57.43      2.02 o 
  -1   9   7       15.13       17.46      1.16 o 
   0   9   7      359.38      333.25      5.62 o 
   1   9   7       15.11       17.11      1.47 o 
   2   9   7       55.25       50.07      2.72 o 
   3   9   7       61.81       59.39      3.89 o 
   4   9   7       35.23       30.86      3.11 o 
   5   9   7       18.68       15.30      2.85 o 
   6   9   7       22.93       16.85      3.11 o 
   7   9   7        6.35        9.07      3.11 o 
  -7  10   7        3.34        8.30      3.11 o 
  -6  10   7        4.59        5.88      1.79 o 
  -5  10   7       19.98       18.09      2.06 o 
  -4  10   7       17.44       18.52      1.68 o 
  -3  10   7       20.81       22.79      1.62 o 
  -2  10   7      186.49      174.30      4.16 o 
  -1  10   7        5.19        5.83      0.87 o 
   0  10   7       57.29       62.08      1.94 o 
   1  10   7        5.24        4.54      1.30 o 
   2  10   7      186.22      185.01      4.95 o 
   3  10   7       20.85       19.97      2.59 o 
   4  10   7       17.33       23.60      2.85 o 
   5  10   7       19.85       14.78      2.85 o 
   6  10   7        4.65        4.38      1.54 o 
   7  10   7        3.34        3.63      2.59 o 
  -6  11   7        8.48        6.14      4.15 o 
  -5  11   7        4.56        2.79      1.45 o 
  -4  11   7       38.58       36.85      3.71 o 
  -3  11   7       12.66       13.65      1.42 o 
  -2  11   7       19.04       18.42      1.54 o 
  -1  11   7       75.57       74.90      2.28 o 
   0  11   7        2.00        0.21      1.03 o 
   1  11   7       75.75       67.99      5.97 o 
   2  11   7       18.93       17.63      2.59 o 
   3  11   7       12.65       13.48      2.33 o 
   4  11   7       38.59       29.30      3.11 o 
   5  11   7        4.54        3.06      1.41 o 
   6  11   7        8.45        8.04      1.82 o 
  -6  12   7        3.38        8.04      3.11 o 
  -5  12   7        3.32        1.40      1.55 o 
  -4  12   7        2.81        1.37      1.08 o 
  -3  12   7        6.00        4.82      1.57 o 
  -2  12   7       69.80       67.79      2.47 o 
  -1  12   7        5.09        2.78      0.97 o 
   0  12   7       70.97       74.91      2.64 o 
   1  12   7        5.07        2.21      3.63 o 
   2  12   7       70.00       68.99      4.41 o 
   3  12   7        6.05        5.70      2.07 o 
   4  12   7        2.75        2.00      1.63 o 
   5  12   7        3.35        1.36      1.32 o 
   6  12   7        3.36        1.56      2.07 o 
  -5  13   7        0.48       -0.11      1.55 o 
  -4  13   7        6.67        7.48      1.95 o 
  -3  13   7        1.31        1.12      1.14 o 
  -2  13   7       61.39       57.15      2.46 o 
  -1  13   7      138.06      139.47      3.83 o 
   0  13   7       16.67       22.19      1.69 o 
   1  13   7      138.11      130.48      6.49 o 
   2  13   7       61.55       61.25      2.82 o 
   3  13   7        1.33        1.08      1.16 o 
   4  13   7        6.65        6.47      1.63 o 
   5  13   7        0.50        1.13      1.35 o 
   6  13   7        2.19        2.07      2.07 o 
  -5  14   7       10.56        9.59      3.11 o 
  -4  14   7        0.54        2.12      1.36 o 
  -3  14   7        6.64        9.37      1.63 o 
  -2  14   7        1.36        0.79      1.22 o 
  -1  14   7        4.25        2.86      1.09 o 
   0  14   7        7.17       10.27      1.39 o 
   1  14   7        4.26        1.81      1.81 o 
   2  14   7        1.39        1.06      1.23 o 
   3  14   7        6.64        7.25      1.56 o 
   4  14   7        0.55        2.88      1.20 o 
   5  14   7       10.50       14.07      1.88 o 
  -5  15   7       15.70       23.08      4.15 o 
  -4  15   7        1.48        1.48      1.44 o 
  -3  15   7       21.32       17.75      2.60 o 
  -2  15   7       20.13       22.24      1.99 o 
  -1  15   7        4.70        3.12      1.22 o 
   0  15   7       11.38       13.81      1.92 o 
   1  15   7        4.69        8.56      2.59 o 
   2  15   7       20.12       13.74      2.85 o 
   3  15   7       21.23       20.67      2.49 o 
   4  15   7        1.45       -0.27      1.48 o 
   5  15   7       15.74       17.98      6.22 o 
  -4  16   7        0.54        0.49      1.62 o 
  -3  16   7        4.00        2.11      2.21 o 
  -2  16   7        3.43        0.34      1.24 o 
  -1  16   7        3.56        4.03      1.55 o 
   0  16   7        2.81        3.63      2.07 o 
   1  16   7        3.58        4.15      2.33 o 
   2  16   7        3.46        3.63      2.33 o 
   3  16   7        3.99        3.89      2.33 o 
   4  16   7        0.54        0.16      1.56 o 
  -3  17   7        4.31        4.61      1.63 o 
  -2  17   7        5.04        6.17      1.63 o 
  -1  17   7        2.56        0.26      1.47 o 
   0  17   7       29.56       30.34      4.15 o 
   1  17   7        2.54       -1.30      1.81 o 
   2  17   7        5.00        5.96      2.59 o 
   3  17   7        4.39        6.48      2.85 o 
  -2  18   7        2.59       -0.20      4.15 o 
  -1  18   7        3.90        4.67      2.85 o 
   0  18   7        3.37        1.30      2.33 o 
   1  18   7        3.87        4.93      2.59 o 
   2  18   7        2.63        4.67      2.59 o 
   0   0   8     2793.70     3051.44    129.09 o 
   1   0   8      659.18      621.55      7.69 o 
   2   0   8      775.11      823.47      9.04 o 
   3   0   8      290.47      308.14      4.85 o 
   4   0   8       10.51        8.96      0.98 o 
   5   0   8        5.40        4.13      0.97 o 
   6   0   8       86.58       94.01      4.86 o 
   7   0   8       14.45       13.76      2.75 o 
   8   0   8        5.36        2.85      3.11 o 
  -8   1   8        4.65        7.26      3.63 o 
  -7   1   8        8.83       11.54      2.57 o 
  -6   1   8       18.07       15.57      1.82 o 
  -5   1   8       22.40       21.64      1.49 o 
  -4   1   8       21.62       21.86      1.32 o 
  -3   1   8       25.07       25.11      1.26 o 
  -2   1   8      101.94      108.35      2.00 o 
  -1   1   8     2642.83     2751.38     30.93 o 
   0   1   8      677.14      678.85      9.34 o 
   1   1   8     2643.10     2783.94     36.47 o 
   2   1   8      102.16      108.57      2.43 o 
   3   1   8       25.32       25.47      1.18 o 
   4   1   8       21.66       19.85      1.23 o 
   5   1   8       22.60       22.02      2.47 o 
   6   1   8       18.13       19.33      2.65 o 
   7   1   8        8.86       12.45      3.63 o 
   8   1   8        4.67        9.85      3.37 o 
  -8   2   8        0.63        1.04      2.85 o 
  -7   2   8       10.68        9.74      2.29 o 
  -6   2   8        3.78        4.30      1.18 o 
  -5   2   8       32.76       35.12      1.86 o 
  -4   2   8       37.43       34.58      1.65 o 
  -3   2   8      109.21      113.64      2.68 o 
  -2   2   8      237.97      251.71      3.55 o 
  -1   2   8       40.47       46.18      1.15 o 
   0   2   8       20.30       20.58      1.07 o 
   1   2   8       39.83       44.71      1.58 o 
   2   2   8      237.36      246.50      3.77 o 
   3   2   8      109.93      113.89      2.38 o 
   4   2   8       37.14       35.66      1.82 o 
   5   2   8       32.84       34.54      4.67 o 
   6   2   8        3.88        4.49      1.73 o 
   7   2   8       10.70        9.07      3.11 o 
   8   2   8        0.64        0.26      2.59 o 
  -8   3   8        0.79       -1.04      2.59 o 
  -7   3   8       21.35       20.57      2.25 o 
  -6   3   8       58.43       64.54      2.67 o 
  -5   3   8      144.39      137.69      5.97 o 
  -4   3   8       40.23       38.35      1.75 o 
  -3   3   8       83.04       85.10      2.03 o 
  -2   3   8      183.48      177.26      2.88 o 
  -1   3   8      567.25      596.20      6.81 o 
   0   3   8       17.54       26.23      1.32 o 
   1   3   8      566.67      578.83      8.85 o 
   2   3   8      183.07      179.05      3.67 o 
   3   3   8       83.11       81.93      1.92 o 
   4   3   8       40.01       38.13      2.57 o 
   5   3   8      143.82      149.81      5.41 o 
   6   3   8       58.20       60.94      5.71 o 
   7   3   8       21.29       17.63      3.89 o 
   8   3   8        0.78       -1.81      2.59 o 
  -7   4   8       17.60       16.37      1.82 o 
  -6   4   8       21.55       23.26      2.77 o 
  -5   4   8       74.81       78.12      2.71 o 
  -4   4   8       78.87       75.39      2.77 o 
  -3   4   8      121.27      120.01      2.76 o 
  -2   4   8      364.62      378.25      5.57 o 
  -1   4   8      325.17      312.02      5.45 o 
   0   4   8      720.47      786.08      9.77 o 
   1   4   8      325.40      302.38      5.29 o 
   2   4   8      364.42      373.64      6.29 o 
   3   4   8      121.23      120.50      3.01 o 
   4   4   8       78.39       78.24      4.54 o 
   5   4   8       74.57       78.45      3.85 o 
   6   4   8       21.41       25.41      3.89 o 
   7   4   8       17.69       12.71      3.63 o 
  -7   5   8        2.29        0.92      1.25 o 
  -6   5   8        0.74        0.15      1.00 o 
  -5   5   8        0.10       -0.46      0.94 o 
  -4   5   8        4.80        5.58      1.21 o 
  -3   5   8       94.96       99.75      3.51 o 
  -2   5   8       71.74       68.99      2.18 o 
  -1   5   8      251.58      267.21      4.22 o 
   0   5   8     1543.80     1602.97     18.73 o 
   1   5   8      251.90      263.69      6.83 o 
   2   5   8       71.68       70.12      3.52 o 
   3   5   8       95.36       89.78      6.87 o 
   4   5   8        4.79        4.74      1.37 o 
   5   5   8        0.11       -1.30      1.30 o 
   6   5   8        0.72       -1.56      1.56 o 
   7   5   8        2.31        3.11      2.59 o 
  -7   6   8        5.16        3.75      1.45 o 
  -6   6   8        5.55        4.71      1.48 o 
  -5   6   8        6.11        6.17      1.91 o 
  -4   6   8       93.13       81.79      3.08 o 
  -3   6   8       44.01       47.92      1.86 o 
  -2   6   8      322.71      342.49      5.39 o 
  -1   6   8      311.59      303.79      5.47 o 
   0   6   8      114.55      113.11      2.39 o 
   1   6   8      312.42      309.86      5.39 o 
   2   6   8      322.84      339.28      5.89 o 
   3   6   8       43.92       50.46      2.57 o 
   4   6   8       93.19       86.37      5.19 o 
   5   6   8        6.11        8.30      2.33 o 
   6   6   8        5.52        5.44      2.59 o 
   7   6   8        5.17        2.59      2.59 o 
  -7   7   8        2.00        0.91      1.21 o 
  -6   7   8        0.25       -1.06      1.06 o 
  -5   7   8       85.11       86.91      3.50 o 
  -4   7   8       29.44       27.66      2.12 o 
  -3   7   8      114.14      110.32      2.88 o 
  -2   7   8       14.76       14.50      1.15 o 
  -1   7   8      112.18      115.57      2.59 o 
   0   7   8        4.05        1.67      0.75 o 
   1   7   8      111.94      109.42      2.79 o 
   2   7   8       14.83       12.91      1.37 o 
   3   7   8      113.51      114.92      5.45 o 
   4   7   8       29.32       23.08      2.85 o 
   5   7   8       84.50       81.44      5.45 o 
   6   7   8        0.27       -1.56      1.56 o 
   7   7   8        1.94       -1.81      1.81 o 
  -7   8   8        3.11        4.29      2.18 o 
  -6   8   8        0.05       -0.02      1.22 o 
  -5   8   8       13.17       13.71      1.87 o 
  -4   8   8      155.32      154.44      3.84 o 
  -3   8   8        3.72        4.15      0.99 o 
  -2   8   8      116.58      119.75      3.26 o 
  -1   8   8      150.43      159.47      3.48 o 
   0   8   8       56.92       60.06      1.84 o 
   1   8   8      150.27      156.08      3.49 o 
   2   8   8      116.59      123.10      4.15 o 
   3   8   8        3.73        4.75      1.18 o 
   4   8   8      154.98      153.06      7.00 o 
   5   8   8       13.09       15.82      2.85 o 
   6   8   8        0.04       -0.52      1.81 o 
   7   8   8        3.15        3.37      2.33 o 
  -7   9   8       19.38       19.19      3.63 o 
  -6   9   8        0.60        1.19      1.55 o 
  -5   9   8        2.49        2.91      1.28 o 
  -4   9   8        2.76        3.13      1.07 o 
  -3   9   8       99.14      101.57      2.89 o 
  -2   9   8      163.83      159.82      3.47 o 
  -1   9   8       79.18       76.01      2.81 o 
   0   9   8       25.98       24.21      1.29 o 
   1   9   8       79.14       86.14      3.12 o 
   2   9   8      163.98      135.25     12.19 o 
   3   9   8       98.92       88.71      4.93 o 
   4   9   8        2.77        3.11      1.81 o 
   5   9   8        2.53        2.07      1.81 o 
   6   9   8        0.61       -0.26      1.81 o 
   7   9   8       19.31       25.15      4.15 o 
  -6  10   8       10.62       14.39      2.15 o 
  -5  10   8        3.88        3.56      1.46 o 
  -4  10   8       18.08       15.81      1.61 o 
  -3  10   8      119.22      115.55      3.25 o 
  -2  10   8        7.94        9.21      1.16 o 
  -1  10   8      136.52      135.42      3.20 o 
   0  10   8       36.17       34.27      2.92 o 
   1  10   8      137.08      145.99      4.31 o 
   2  10   8        7.93        5.79      2.85 o 
   3  10   8      118.89      115.43      5.71 o 
   4  10   8       18.11       13.74      2.59 o 
   5  10   8        3.90        2.07      1.81 o 
   6  10   8       10.54        9.59      2.85 o 
  -6  11   8        0.65        2.59      2.59 o 
  -5  11   8        5.68        3.01      1.43 o 
  -4  11   8        2.92        2.54      1.07 o 
  -3  11   8       95.47       96.82      3.02 o 
  -2  11   8        3.52        3.71      1.01 o 
  -1  11   8       15.14       14.49      1.25 o 
   0  11   8       17.83       15.97      1.44 o 
   1  11   8       15.14       17.27      3.24 o 
   2  11   8        3.41        4.41      1.81 o 
   3  11   8       95.39       92.07      5.19 o 
   4  11   8        2.96        0.26      1.56 o 
   5  11   8        5.76        5.96      2.33 o 
   6  11   8        0.65        1.81      2.07 o 
  -6  12   8        7.50        7.00      2.85 o 
  -5  12   8       13.41       13.48      2.05 o 
  -4  12   8       25.16       24.36      1.97 o 
  -3  12   8       23.09       21.99      1.77 o 
  -2  12   8       89.05       95.08      2.89 o 
  -1  12   8       27.39       25.19      1.59 o 
   0  12   8      174.15      175.45      4.19 o 
   1  12   8       27.26       24.03      2.46 o 
   2  12   8       88.90       82.74      5.19 o 
   3  12   8       23.02       20.48      2.85 o 
   4  12   8       24.93       16.08      2.85 o 
   5  12   8       13.47       13.45      3.90 o 
   6  12   8        7.47        8.56      2.59 o 
  -5  13   8        0.51       -0.68      1.43 o 
  -4  13   8        7.61        8.56      1.55 o 
  -3  13   8       25.28       27.48      1.97 o 
  -2  13   8        9.50        9.19      1.25 o 
  -1  13   8       36.71       41.61      2.24 o 
   0  13   8       22.93       22.90      1.74 o 
   1  13   8       36.56       30.08      3.37 o 
   2  13   8        9.47       15.56      2.59 o 
   3  13   8       25.17       23.34      3.11 o 
   4  13   8        7.63        9.17      1.85 o 
   5  13   8        0.51        0.36      2.30 o 
  -5  14   8        2.70        5.96      2.59 o 
  -4  14   8        1.73        3.49      1.43 o 
  -3  14   8        2.29        2.17      1.33 o 
  -2  14   8        7.54        8.42      1.53 o 
  -1  14   8        9.42        9.79      1.48 o 
   0  14   8        5.59        7.12      1.39 o 
   1  14   8        9.53       10.89      2.59 o 
   2  14   8        7.56        6.74      2.33 o 
   3  14   8        2.33        3.31      1.76 o 
   4  14   8        1.73        1.12      1.55 o 
   5  14   8        2.68       -1.56      2.07 o 
  -4  15   8       20.75       24.31      2.42 o 
  -3  15   8        8.87       10.80      1.78 o 
  -2  15   8        3.89        4.25      1.29 o 
  -1  15   8       23.09       25.44      2.09 o 
   0  15   8        7.69       12.45      1.92 o 
   1  15   8       23.11       22.30      3.37 o 
   2  15   8        3.92        4.15      2.33 o 
   3  15   8        8.85       10.85      3.54 o 
   4  15   8       20.86       19.89      2.71 o 
  -4  16   8        5.94        4.04      2.85 o 
  -3  16   8        7.82        6.35      2.72 o 
  -2  16   8        8.33        8.73      1.65 o 
  -1  16   8       14.03       13.01      1.75 o 
   0  16   8        0.22       -0.52      1.28 o 
   1  16   8       14.05        9.85      2.85 o 
   2  16   8        8.27        6.74      2.59 o 
   3  16   8        7.86        1.30      2.33 o 
   4  16   8        5.87        7.26      2.85 o 
  -3  17   8        5.73        2.90      1.92 o 
  -2  17   8        4.62        7.31      1.68 o 
  -1  17   8        7.35        8.06      1.99 o 
   0  17   8        0.38       -1.30      1.81 o 
   1  17   8        7.32        7.26      2.59 o 
   2  17   8        4.60        3.11      2.33 o 
   3  17   8        5.72        5.96      2.85 o 
  -1  18   8        0.82        0.78      2.33 o 
   0  18   8        4.45       -2.07      2.07 o 
   1  18   8        0.81        3.11      2.33 o 
   1   0   9      341.92      303.43      5.26 o 
   2   0   9       84.28       84.03      2.10 o 
   3   0   9       49.38       54.18      1.73 o 
   4   0   9      856.34      829.02     11.10 o 
   5   0   9       20.88       22.08      1.53 o 
   6   0   9       94.03       99.70      6.61 o 
   7   0   9        1.94       -1.04      1.65 o 
  -7   1   9       19.86       22.26      3.20 o 
  -6   1   9       37.62       40.28      4.93 o 
  -5   1   9       42.26       45.35      2.04 o 
  -4   1   9       53.44       49.32      1.88 o 
  -3   1   9       68.88       72.05      2.04 o 
  -2   1   9      151.53      144.64      2.39 o 
  -1   1   9       79.25       87.53      1.80 o 
   0   1   9      733.83      695.03      8.65 o 
   1   1   9       79.33       81.67      4.03 o 
   2   1   9      150.85      140.54      2.71 o 
   3   1   9       68.66       74.32      1.99 o 
   4   1   9       53.65       52.29      1.98 o 
   5   1   9       42.24       42.86      3.30 o 
   6   1   9       37.27       38.86      6.74 o 
   7   1   9       19.82       16.08      3.89 o 
  -7   2   9        1.41        1.04      2.46 o 
  -6   2   9       96.73      105.42      3.29 o 
  -5   2   9       16.96       14.79      1.38 o 
  -4   2   9      217.34      220.71      4.36 o 
  -3   2   9        4.49        4.39      0.80 o 
  -2   2   9       33.21       34.78      1.17 o 
  -1   2   9      107.32      111.33      3.53 o 
   0   2   9       65.72       49.62      1.42 o 
   1   2   9      108.11      112.00      2.73 o 
   2   2   9       33.21       33.94      1.72 o 
   3   2   9        4.65        3.76      0.71 o 
   4   2   9      216.27      227.17      5.00 o 
   5   2   9       16.96       13.75      2.20 o 
   6   2   9       96.41      106.37      5.84 o 
   7   2   9        1.43        0.78      2.59 o 
  -7   3   9        0.86        0.65      1.83 o 
  -6   3   9       15.93       20.84      1.80 o 
  -5   3   9      346.22      342.14      6.24 o 
  -4   3   9      102.56       99.39      2.85 o 
  -3   3   9      533.45      502.08      7.31 o 
  -2   3   9       21.15       22.26      0.99 o 
  -1   3   9       74.87       72.32      1.89 o 
   0   3   9       18.78       21.84      1.10 o 
   1   3   9       74.94       71.69      2.09 o 
   2   3   9       21.06       21.60      1.28 o 
   3   3   9      535.20      503.93      9.67 o 
   4   3   9      102.73      104.82      4.22 o 
   5   3   9      347.06      352.54      9.35 o 
   6   3   9       16.00       19.64      2.65 o 
   7   3   9        0.88        1.56      2.59 o 
  -7   4   9       12.23       13.83      2.10 o 
  -6   4   9       32.38       30.53      2.26 o 
  -5   4   9        9.20       11.40      1.72 o 
  -4   4   9       72.26       76.94      4.49 o 
  -3   4   9      450.77      427.04      5.85 o 
  -2   4   9      186.56      194.11      3.54 o 
  -1   4   9      101.21      105.19      2.39 o 
   0   4   9       72.28       58.41      1.35 o 
   1   4   9      101.08      103.43      2.63 o 
   2   4   9      186.70      195.67      4.22 o 
   3   4   9      451.76      424.73      7.37 o 
   4   4   9       72.61       81.44      3.67 o 
   5   4   9        9.09       10.38      2.02 o 
   6   4   9       32.31       36.56      4.41 o 
   7   4   9       12.15       17.11      3.89 o 
  -7   5   9       15.17       13.23      1.83 o 
  -6   5   9        9.19        4.40      1.34 o 
  -5   5   9      100.53      105.32      4.75 o 
  -4   5   9       61.00       58.98      2.66 o 
  -3   5   9      197.46      194.30      3.83 o 
  -2   5   9       19.76       19.96      1.90 o 
  -1   5   9       43.34       39.09      1.43 o 
   0   5   9       91.43       98.29      2.24 o 
   1   5   9       43.43       41.84      1.63 o 
   2   5   9       19.82       16.63      1.14 o 
   3   5   9      197.37      197.41      5.50 o 
   4   5   9       61.10       61.16      3.21 o 
   5   5   9       99.96      111.81      4.67 o 
   6   5   9        9.27        8.04      2.59 o 
   7   5   9       15.09        9.59      3.11 o 
  -7   6   9        6.58        6.74      1.58 o 
  -6   6   9        6.92        6.59      1.72 o 
  -5   6   9        1.58        1.90      1.20 o 
  -4   6   9       77.87       67.65      2.85 o 
  -3   6   9      207.73      192.94      3.98 o 
  -2   6   9       21.26       18.14      1.21 o 
  -1   6   9       46.58       47.96      1.62 o 
   0   6   9       37.36       46.10      3.33 o 
   1   6   9       46.46       44.93      1.74 o 
   2   6   9       21.42       18.67      1.65 o 
   3   6   9      207.49      196.54     11.94 o 
   4   6   9       77.70       72.88      3.48 o 
   5   6   9        1.63        3.11      2.07 o 
   6   6   9        6.89        6.48      2.85 o 
   7   6   9        6.53        4.93      2.85 o 
  -7   7   9        8.75        8.76      1.88 o 
  -6   7   9       13.86        8.51      1.73 o 
  -5   7   9       14.20       15.73      2.48 o 
  -4   7   9       33.58       31.72      2.21 o 
  -3   7   9       66.11       62.23      2.17 o 
  -2   7   9      409.72      402.17      6.60 o 
  -1   7   9       67.58       66.40      2.02 o 
   0   7   9       19.60       22.24      1.23 o 
   1   7   9       67.64       70.50      2.24 o 
   2   7   9      410.72      390.70     18.18 o 
   3   7   9       66.12       61.19      3.89 o 
   4   7   9       33.66       27.49      3.37 o 
   5   7   9       14.10       18.15      3.11 o 
   6   7   9       13.91       17.11      3.37 o 
   7   7   9        8.70       15.04      3.63 o 
  -7   8   9        5.64        5.43      2.18 o 
  -6   8   9        5.02        3.25      1.44 o 
  -5   8   9        3.26        4.32      1.43 o 
  -4   8   9       47.39       47.05      2.23 o 
  -3   8   9      142.54      135.40      3.44 o 
  -2   8   9      226.95      217.95      4.22 o 
  -1   8   9       32.54       31.92      1.54 o 
   0   8   9       15.24       14.57      1.05 o 
   1   8   9       32.82       34.93      2.00 o 
   2   8   9      227.78      222.60      5.68 o 
   3   8   9      143.00      143.26      4.49 o 
   4   8   9       47.59       48.75      3.89 o 
   5   8   9        3.27        5.19      2.07 o 
   6   8   9        5.02        2.85      2.33 o 
   7   8   9        5.64        2.85      2.59 o 
  -6   9   9       16.85       20.18      3.78 o 
  -5   9   9       15.89       12.91      1.85 o 
  -4   9   9       71.60       72.19      2.76 o 
  -3   9   9       52.70       56.70      2.30 o 
  -2   9   9      197.26      195.36      4.98 o 
  -1   9   9      100.13      106.27      2.74 o 
   0   9   9       96.52      100.27      2.55 o 
   1   9   9       99.83      107.64      3.65 o 
   2   9   9      197.82      193.09      5.31 o 
   3   9   9       52.65       51.87      3.89 o 
   4   9   9       71.44       77.28      4.93 o 
   5   9   9       15.85        8.30      2.59 o 
   6   9   9       16.85       17.63      3.37 o 
  -6  10   9       14.10       12.79      2.17 o 
  -5  10   9        2.91        1.00      1.36 o 
  -4  10   9        9.92        8.77      1.40 o 
  -3  10   9       53.39       51.59      2.24 o 
  -2  10   9      167.78      170.44      4.46 o 
  -1  10   9       53.56       51.33      1.99 o 
   0  10   9        0.12       -0.42      0.67 o 
   1  10   9       53.88       55.18      2.65 o 
   2  10   9      167.18      169.75      5.04 o 
   3  10   9       53.18       54.98      3.89 o 
   4  10   9        9.79       10.11      2.33 o 
   5  10   9        2.92        0.26      1.81 o 
   6  10   9       14.00       10.37      2.85 o 
  -6  11   9        6.34        9.07      3.11 o 
  -5  11   9       25.26       24.70      2.48 o 
  -4  11   9       26.78       21.72      2.36 o 
  -3  11   9       21.73       25.56      1.80 o 
  -2  11   9       27.57       29.66      1.77 o 
  -1  11   9      136.03      139.33      3.38 o 
   0  11   9       19.84       17.99      1.54 o 
   1  11   9      136.61      147.00      4.59 o 
   2  11   9       27.62       29.56      3.11 o 
   3  11   9       21.64       27.23      3.11 o 
   4  11   9       26.86       22.82      3.11 o 
   5  11   9       25.13       20.74      3.11 o 
   6  11   9        6.33        4.93      2.33 o 
  -5  12   9        8.96        9.27      1.90 o 
  -4  12   9       17.76       16.59      1.94 o 
  -3  12   9       22.80       27.57      1.90 o 
  -2  12   9       26.36       28.78      2.17 o 
  -1  12   9      182.25      194.43      4.66 o 
   0  12   9        1.57        2.76      1.49 o 
   1  12   9      182.34      188.44      5.59 o 
   2  12   9       26.36       29.56      3.37 o 
   3  12   9       22.90       24.89      3.11 o 
   4  12   9       17.79       11.15      2.59 o 
   5  12   9        8.99        9.07      2.59 o 
  -5  13   9        4.15        3.65      1.99 o 
  -4  13   9        8.00        9.25      1.56 o 
  -3  13   9        4.02        3.85      1.22 o 
  -2  13   9       22.48       22.25      1.71 o 
  -1  13   9       88.52       90.97      3.18 o 
   0  13   9       43.69       45.78      2.34 o 
   1  13   9       88.35       97.00      5.71 o 
   2  13   9       22.61       25.41      3.37 o 
   3  13   9        4.06        2.85      2.07 o 
   4  13   9        7.97        7.52      2.59 o 
   5  13   9        4.18        2.97      1.92 o 
  -5  14   9        1.10       -1.56      2.07 o 
  -4  14   9        9.38       11.17      2.13 o 
  -3  14   9        8.57        7.37      1.42 o 
  -2  14   9       20.39       24.48      2.06 o 
  -1  14   9        4.23        7.74      2.01 o 
   0  14   9       97.87      104.76      5.19 o 
   1  14   9        4.27        5.96      2.33 o 
   2  14   9       20.25       31.12      3.63 o 
   3  14   9        8.54        7.25      1.67 o 
   4  14   9        9.29       10.63      1.94 o 
   5  14   9        1.09        2.07      2.33 o 
  -4  15   9        2.02        2.73      1.92 o 
  -3  15   9        2.16        1.67      1.39 o 
  -2  15   9       30.32       36.56      2.47 o 
  -1  15   9       12.66       14.36      1.78 o 
   0  15   9      103.08      110.28     11.28 o 
   1  15   9       12.60       17.89      3.37 o 
   2  15   9       30.23       33.19      3.89 o 
   3  15   9        2.15        4.15      2.33 o 
   4  15   9        2.02        3.94      1.70 o 
  -3  16   9        0.79        0.31      1.48 o 
  -2  16   9        0.04        1.31      1.29 o 
  -1  16   9       15.48       16.93      1.93 o 
   0  16   9        0.09        2.46      1.47 o 
   1  16   9       15.50       15.56      3.37 o 
   2  16   9        0.04        0.52      2.07 o 
   3  16   9        0.79        1.81      2.33 o 
  -2  17   9        6.79        3.03      1.91 o 
  -1  17   9       15.38       22.53      2.73 o 
   0  17   9       19.66       24.89      3.89 o 
   1  17   9       15.34       13.74      3.37 o 
   2  17   9        6.83        1.30      2.33 o 
   0  18   9       21.64       25.15      4.15 o 
   0   0  10      758.28      809.86     14.09 o 
   1   0  10      535.19      501.50      6.65 o 
   2   0  10      381.20      355.74      5.37 o 
   3   0  10      374.90      364.77      5.69 o 
   4   0  10       20.73       28.17      1.57 o 
   5   0  10       53.29       48.25      5.19 o 
   6   0  10        1.46       -1.18      1.37 o 
   7   0  10       16.83       18.92      3.02 o 
  -7   1  10        5.52        8.42      2.36 o 
  -6   1  10        0.36        0.64      1.55 o 
  -5   1  10       27.72       24.14      1.65 o 
  -4   1  10      226.78      240.57      4.57 o 
  -3   1  10       98.57      102.47      2.57 o 
  -2   1  10       15.72       14.11      1.04 o 
  -1   1  10      506.78      524.98      6.25 o 
   0   1  10       83.11       82.37      1.78 o 
   1   1  10      506.13      540.69     10.66 o 
   2   1  10       15.75       14.62      0.99 o 
   3   1  10       98.65      100.62      2.49 o 
   4   1  10      226.93      244.55      5.49 o 
   5   1  10       27.82       28.55      3.89 o 
   6   1  10        0.34        1.66      2.59 o 
   7   1  10        5.56        2.85      2.85 o 
  -7   2  10        3.94        4.87      2.10 o 
  -6   2  10       22.21       22.44      2.93 o 
  -5   2  10        4.50        3.80      1.12 o 
  -4   2  10       69.22       63.02      3.86 o 
  -3   2  10      178.05      162.56      3.44 o 
  -2   2  10      191.99      184.27      2.98 o 
  -1   2  10       50.80       47.60      1.30 o 
   0   2  10     1085.95     1132.03     23.04 o 
   1   2  10       50.79       44.72      1.73 o 
   2   2  10      192.32      179.33      3.92 o 
   3   2  10      178.14      166.38      3.20 o 
   4   2  10       69.42       66.42      3.48 o 
   5   2  10        4.58        3.14      1.69 o 
   6   2  10       22.06       19.98      2.93 o 
   7   2  10        4.00        3.37      2.59 o 
  -7   3  10        2.77       -0.22      3.37 o 
  -6   3  10       17.47       16.83      1.71 o 
  -5   3  10       51.68       52.94      2.36 o 
  -4   3  10       62.94       60.69      2.28 o 
  -3   3  10      181.19      180.31      3.73 o 
  -2   3  10       99.00       96.80      2.56 o 
  -1   3  10       14.78       12.07      0.77 o 
   0   3  10      276.12      293.65      8.31 o 
   1   3  10       14.92       11.62      1.09 o 
   2   3  10       99.48      100.08      2.79 o 
   3   3  10      180.93      180.74      4.21 o 
   4   3  10       62.53       64.16      5.96 o 
   5   3  10       51.80       59.62      3.76 o 
   6   3  10       17.33       23.43      2.93 o 
   7   3  10        2.77        0.78      2.33 o 
  -7   4  10        7.80        5.13      1.75 o 
  -6   4  10       32.65       37.07      2.28 o 
  -5   4  10       39.29       36.35      2.11 o 
  -4   4  10       91.43       91.33      3.40 o 
  -3   4  10       38.76       38.70      1.60 o 
  -2   4  10      147.16      145.21      3.03 o 
  -1   4  10       76.93       71.31      2.12 o 
   0   4  10      221.40      226.64      5.38 o 
   1   4  10       76.90       72.16      2.24 o 
   2   4  10      147.30      149.21      4.47 o 
   3   4  10       38.81       36.09      2.85 o 
   4   4  10       90.93       98.26      5.84 o 
   5   4  10       39.19       37.97      3.02 o 
   6   4  10       32.82       37.60      4.67 o 
   7   4  10        7.74        8.56      3.37 o 
  -7   5  10        6.15        7.43      1.58 o 
  -6   5  10        6.51        7.96      1.45 o 
  -5   5  10        0.81        1.67      1.09 o 
  -4   5  10      164.13      154.54      3.86 o 
  -3   5  10      113.96      113.08      2.84 o 
  -2   5  10      190.33      181.36      3.58 o 
  -1   5  10       13.71       12.78      0.86 o 
   0   5  10        0.10        0.60      0.60 o 
   1   5  10       13.81       11.73      1.09 o 
   2   5  10      191.01      190.79      4.03 o 
   3   5  10      114.42      104.86      4.93 o 
   4   5  10      163.87      155.44     11.67 o 
   5   5  10        0.81        3.58      1.55 o 
   6   5  10        6.46        6.74      2.59 o 
   7   5  10        6.18       10.11      3.11 o 
  -7   6  10        4.90        4.96      1.68 o 
  -6   6  10       29.98       35.15      2.33 o 
  -5   6  10       53.00       52.29      2.47 o 
  -4   6  10       39.64       37.61      2.57 o 
  -3   6  10      316.55      306.59      6.43 o 
  -2   6  10      104.77      100.72      2.57 o 
  -1   6  10      153.10      149.30      3.86 o 
   0   6  10        0.04        0.69      0.57 o 
   1   6  10      153.35      153.18      3.58 o 
   2   6  10      104.88      102.28      3.55 o 
   3   6  10      316.97      314.95      7.60 o 
   4   6  10       39.76       44.69      6.61 o 
   5   6  10       52.79       49.53      4.67 o 
   6   6  10       29.91       30.34      4.15 o 
   7   6  10        4.87        9.59      3.11 o 
  -7   7  10        2.65        3.81      1.70 o 
  -6   7  10       26.93       29.56      2.40 o 
  -5   7  10       31.43       33.62      4.56 o 
  -4   7  10       49.24       44.89      2.13 o 
  -3   7  10       19.48       17.83      1.61 o 
  -2   7  10      233.68      225.14      4.29 o 
  -1   7  10       61.13       65.03      2.04 o 
   0   7  10        0.00        0.00      0.52 o 
   1   7  10       61.19       65.03      2.43 o 
   2   7  10      233.41      234.42      5.95 o 
   3   7  10       19.32       17.99      1.92 o 
   4   7  10       49.58       49.82      2.92 o 
   5   7  10       31.39       36.04      3.89 o 
   6   7  10       26.84       20.74      3.63 o 
   7   7  10        2.64        0.78      2.33 o 
  -6   8  10       18.79       19.87      2.36 o 
  -5   8  10        9.41        8.97      2.41 o 
  -4   8  10        6.16        5.74      1.24 o 
  -3   8  10      115.61      102.00      3.01 o 
  -2   8  10      155.77      158.67      3.56 o 
  -1   8  10       52.86       51.34      2.28 o 
   0   8  10        8.10        7.51      0.96 o 
   1   8  10       52.88       54.59      2.55 o 
   2   8  10      156.03      161.30      6.10 o 
   3   8  10      115.24      112.94      4.02 o 
   4   8  10        6.13        5.70      2.07 o 
   5   8  10        9.22        7.52      2.33 o 
   6   8  10       18.76        8.56      2.85 o 
  -6   9  10        3.14        3.73      1.63 o 
  -5   9  10       31.94       35.12      3.21 o 
  -4   9  10       28.75       24.67      1.83 o 
  -3   9  10       57.93       54.81      2.24 o 
  -2   9  10       69.23       67.96      2.37 o 
  -1   9  10       54.58       59.33      2.15 o 
   0   9  10       11.30       11.29      1.27 o 
   1   9  10       54.92       60.30      3.24 o 
   2   9  10       69.39       66.69      9.98 o 
   3   9  10       57.87       56.50      3.02 o 
   4   9  10       28.82       24.12      3.11 o 
   5   9  10       31.93       24.63      3.63 o 
   6   9  10        3.13       -0.78      2.07 o 
  -6  10  10        4.85        5.44      2.85 o 
  -5  10  10       27.64       28.98      2.54 o 
  -4  10  10       15.91       16.61      1.68 o 
  -3  10  10       26.85       31.03      1.93 o 
  -2  10  10       96.77      102.67      2.97 o 
  -1  10  10       55.68       61.14      2.20 o 
   0  10  10        2.98        3.48      0.99 o 
   1  10  10       55.78       56.00      5.58 o 
   2  10  10       96.67       99.27      4.67 o 
   3  10  10       26.97       22.82      3.11 o 
   4  10  10       15.99       19.19      2.85 o 
   5  10  10       27.58       25.67      3.37 o 
   6  10  10        4.86        6.74      2.59 o 
  -6  11  10       17.71       12.45      3.11 o 
  -5  11  10        6.39        7.71      1.76 o 
  -4  11  10        2.25        2.19      1.10 o 
  -3  11  10        0.74       -0.53      0.88 o 
  -2  11  10      189.54      187.55      4.24 o 
  -1  11  10       80.44       84.78      3.93 o 
   0  11  10        2.08        1.14      0.94 o 
   1  11  10       80.17       89.56      3.76 o 
   2  11  10      189.26      185.58      8.04 o 
   3  11  10        0.76       -1.04      1.56 o 
   4  11  10        2.28        3.89      2.07 o 
   5  11  10        6.40        6.48      2.59 o 
   6  11  10       17.69       16.85      3.37 o 
  -5  12  10        1.76        1.89      1.92 o 
  -4  12  10       15.08       18.99      1.90 o 
  -3  12  10       12.52       14.24      1.62 o 
  -2  12  10        2.57        1.23      0.99 o 
  -1  12  10       72.50       74.98      2.88 o 
   0  12  10       46.96       49.83      2.44 o 
   1  12  10       72.41       74.46      3.48 o 
   2  12  10        2.52        5.44      2.07 o 
   3  12  10       12.47       13.74      2.59 o 
   4  12  10       14.99       18.67      3.11 o 
   5  12  10        1.75        1.81      2.07 o 
  -5  13  10       14.48       16.59      3.63 o 
  -4  13  10        5.84        6.23      1.49 o 
  -3  13  10        3.01        2.74      1.17 o 
  -2  13  10       27.37       25.84      1.82 o 
  -1  13  10       40.25       44.80      2.48 o 
   0  13  10       56.68       66.72      2.84 o 
   1  13  10       40.51       39.05      2.75 o 
   2  13  10       27.24       31.38      3.63 o 
   3  13  10        3.03        1.81      1.81 o 
   4  13  10        5.80        9.33      2.59 o 
   5  13  10       14.50        8.04      2.59 o 
  -4  14  10        9.31       10.38      1.98 o 
  -3  14  10        1.60        1.23      1.16 o 
  -2  14  10       18.61       20.28      1.93 o 
  -1  14  10       33.76       33.11      2.25 o 
   0  14  10      132.46      148.83      5.27 o 
   1  14  10       33.61       31.64      3.89 o 
   2  14  10       18.64       19.97      3.37 o 
   3  14  10        1.60       -0.52      1.81 o 
   4  14  10        9.32        6.48      2.59 o 
  -4  15  10        3.69        2.76      1.99 o 
  -3  15  10        0.35        0.43      1.35 o 
  -2  15  10        5.94        7.43      2.22 o 
  -1  15  10       54.00       58.40      2.88 o 
   0  15  10        0.00        2.00      1.55 o 
   1  15  10       53.91       47.71      4.67 o 
   2  15  10        5.97        4.15      2.07 o 
   3  15  10        0.34        1.04      2.07 o 
   4  15  10        3.66        0.00      2.07 o 
  -3  16  10        1.65        1.05      1.73 o 
  -2  16  10        2.30        0.96      1.33 o 
  -1  16  10        9.54        8.74      1.63 o 
   0  16  10       12.80       19.38      4.67 o 
   1  16  10        9.46       11.93      3.11 o 
   2  16  10        2.28        2.59      2.33 o 
   3  16  10        1.64        4.67      2.85 o 
  -2  17  10        4.71        5.75      4.15 o 
  -1  17  10        0.76        1.30      1.65 o 
   0  17  10       43.46       50.24      3.39 o 
   1  17  10        0.77        2.07      2.33 o 
   2  17  10        4.69        3.11      2.59 o 
   1   0  11      155.74      151.38      3.50 o 
   2   0  11       43.49       46.47      1.66 o 
   3   0  11       36.19       39.27      1.71 o 
   4   0  11       65.97       67.98      3.48 o 
   5   0  11       63.12       63.15      4.02 o 
   6   0  11        0.06       -1.01      1.55 o 
   7   0  11        0.17       -1.55      1.55 o 
  -7   1  11        1.94        2.46      2.02 o 
  -6   1  11       47.00       52.90      4.12 o 
  -5   1  11       55.11       60.71      3.12 o 
  -4   1  11      311.61      309.13      6.18 o 
  -3   1  11        8.60        9.83      1.10 o 
  -2   1  11       48.81       47.39      1.71 o 
  -1   1  11      115.59      112.32      2.94 o 
   0   1  11        6.05       10.06      1.98 o 
   1   1  11      116.73      109.08      3.76 o 
   2   1  11       48.62       50.11      1.70 o 
   3   1  11        8.42        8.40      0.96 o 
   4   1  11      311.04      310.26      6.50 o 
   5   1  11       55.19       61.81      3.94 o 
   6   1  11       46.92       54.85      6.22 o 
   7   1  11        1.97        3.51      1.99 o 
  -7   2  11        1.23       -0.26      2.59 o 
  -6   2  11       22.38       19.50      2.92 o 
  -5   2  11       12.97       12.80      1.76 o 
  -4   2  11      102.51       99.60      2.82 o 
  -3   2  11      207.10      201.37      4.05 o 
  -2   2  11       13.41       13.66      1.50 o 
  -1   2  11       70.68       70.49      1.64 o 
   0   2  11       54.66       55.86      1.86 o 
   1   2  11       70.73       65.95      2.21 o 
   2   2  11       13.51       16.54      2.19 o 
   3   2  11      207.10      205.54      7.71 o 
   4   2  11      102.77       98.15      5.97 o 
   5   2  11       13.02       16.03      2.38 o 
   6   2  11       22.32       24.28      2.93 o 
   7   2  11        1.25        3.89      2.59 o 
  -7   3  11       20.45       19.13      3.29 o 
  -6   3  11        1.59        0.43      1.12 o 
  -5   3  11       53.17       56.25      2.44 o 
  -4   3  11       52.69       47.04      2.11 o 
  -3   3  11      371.83      362.09      5.97 o 
  -2   3  11      145.69      154.29      3.77 o 
  -1   3  11      106.80      105.65      2.42 o 
   0   3  11      119.12      119.23      2.94 o 
   1   3  11      107.62      108.78      2.90 o 
   2   3  11      145.69      145.37      3.58 o 
   3   3  11      371.51      364.68     12.22 o 
   4   3  11       52.42       55.89      3.29 o 
   5   3  11       53.03       62.36      3.84 o 
   6   3  11        1.61        2.58      1.73 o 
   7   3  11       20.45       16.85      3.89 o 
  -7   4  11        0.73       -1.17      1.83 o 
  -6   4  11       16.98       21.30      2.59 o 
  -5   4  11      236.46      235.74      5.99 o 
  -4   4  11        7.23        4.95      1.09 o 
  -3   4  11      109.22      102.83      2.85 o 
  -2   4  11        0.29       -0.16      0.51 o 
  -1   4  11       56.06       58.25      1.67 o 
   0   4  11       59.52       55.27      1.98 o 
   1   4  11       55.88       56.95      2.06 o 
   2   4  11        0.28        0.44      0.69 o 
   3   4  11      108.40      100.15      4.02 o 
   4   4  11        7.25        5.91      1.55 o 
   5   4  11      236.25      247.78      7.52 o 
   6   4  11       16.92       22.30      3.89 o 
   7   4  11        0.73       -1.30      2.07 o 
  -7   5  11        1.49       -0.64      1.81 o 
  -6   5  11       17.63       14.17      1.75 o 
  -5   5  11       10.46        8.49      1.35 o 
  -4   5  11       11.43        9.58      1.34 o 
  -3   5  11      106.84      111.92      3.05 o 
  -2   5  11       90.61       99.75      2.29 o 
  -1   5  11       39.46       41.53      1.97 o 
   0   5  11      185.20      181.96      4.00 o 
   1   5  11       39.43       37.05      2.51 o 
   2   5  11       90.50       96.49      2.88 o 
   3   5  11      106.49      106.14      4.02 o 
   4   5  11       11.42        9.57      1.73 o 
   5   5  11       10.57        8.42      1.92 o 
   6   5  11       17.58       15.82      3.37 o 
   7   5  11        1.47       -0.26      2.33 o 
  -7   6  11        9.34        9.85      2.04 o 
  -6   6  11        6.99        5.54      1.40 o 
  -5   6  11       28.54       29.81      1.99 o 
  -4   6  11       47.36       46.31      2.21 o 
  -3   6  11       18.73       22.20      1.49 o 
  -2   6  11       61.16       59.35      2.51 o 
  -1   6  11       27.91       28.53      1.47 o 
   0   6  11      102.88      113.99      5.16 o 
   1   6  11       27.90       30.52      1.68 o 
   2   6  11       60.91       55.43      6.09 o 
   3   6  11       18.69       21.88      2.10 o 
   4   6  11       47.26       42.53      2.92 o 
   5   6  11       28.50       27.75      3.63 o 
   6   6  11        7.02        7.78      2.85 o 
   7   6  11        9.34        6.48      3.11 o 
  -6   7  11       10.33       10.06      1.73 o 
  -5   7  11       20.98       25.08      2.01 o 
  -4   7  11        3.84        5.93      1.36 o 
  -3   7  11       33.15       25.71      1.76 o 
  -2   7  11      159.09      152.89      3.45 o 
  -1   7  11      112.17      112.85      2.77 o 
   0   7  11       10.25        7.60      1.24 o 
   1   7  11      112.67      114.47      3.12 o 
   2   7  11      158.85      147.92      6.49 o 
   3   7  11       33.14       28.87      2.29 o 
   4   7  11        3.87        7.95      1.94 o 
   5   7  11       20.85       31.63      3.89 o 
   6   7  11       10.31        8.56      3.11 o 
  -6   8  11       24.03       23.68      2.23 o 
  -5   8  11        1.93       -0.01      1.21 o 
  -4   8  11       69.56       61.15      3.17 o 
  -3   8  11       46.94       41.28      2.04 o 
  -2   8  11       83.13       84.65      2.55 o 
  -1   8  11        6.18        7.68      1.04 o 
   0   8  11        1.23       -0.02      0.71 o 
   1   8  11        6.11        9.22      3.63 o 
   2   8  11       82.96       79.43      3.36 o 
   3   8  11       46.76       45.79      4.15 o 
   4   8  11       69.45       71.32      4.93 o 
   5   8  11        1.96        2.85      2.07 o 
   6   8  11       23.95       19.97      3.63 o 
  -6   9  11       14.94       15.56      3.37 o 
  -5   9  11        5.11        5.01      1.57 o 
  -4   9  11       23.48       25.48      2.36 o 
  -3   9  11       70.05       62.26      2.43 o 
  -2   9  11        8.20        9.36      1.18 o 
  -1   9  11        3.71        4.42      0.97 o 
   0   9  11       36.91       39.71      1.77 o 
   1   9  11        3.71        3.79      1.30 o 
   2   9  11        8.11        7.66      1.47 o 
   3   9  11       69.90       70.25      4.02 o 
   4   9  11       23.33       22.30      3.11 o 
   5   9  11        5.10        6.48      2.33 o 
   6   9  11       14.98       11.41      3.11 o 
  -6  10  11        1.80        0.26      2.59 o 
  -5  10  11       42.49       47.18      3.01 o 
  -4  10  11       19.88       21.83      1.86 o 
  -3  10  11       96.03       96.88      3.12 o 
  -2  10  11        2.46        2.90      0.95 o 
  -1  10  11       31.46       33.40      1.83 o 
   0  10  11        3.95        6.00      1.28 o 
   1  10  11       31.39       36.35      2.47 o 
   2  10  11        2.44        4.01      1.37 o 
   3  10  11       96.48       98.56      5.45 o 
   4  10  11       19.81       17.37      2.85 o 
   5  10  11       42.35       47.71      4.67 o 
   6  10  11        1.82        0.78      2.33 o 
  -5  11  11        9.02       10.50      2.02 o 
  -4  11  11        8.64        6.45      1.39 o 
  -3  11  11       47.21       46.32      2.31 o 
  -2  11  11       46.13       40.91      2.28 o 
  -1  11  11       11.53       13.18      1.91 o 
   0  11  11        2.24        2.50      1.09 o 
   1  11  11       11.31       12.32      1.83 o 
   2  11  11       46.28       48.73      2.92 o 
   3  11  11       47.30       43.57      3.89 o 
   4  11  11        8.68        3.37      2.07 o 
   5  11  11        9.00        4.67      2.33 o 
  -5  12  11        8.18       10.37      3.37 o 
  -4  12  11        0.22       -1.01      1.01 o 
  -3  12  11        0.93        2.27      1.07 o 
  -2  12  11       52.49       50.86      2.34 o 
  -1  12  11       38.36       43.09      2.44 o 
   0  12  11        2.63        4.83      1.28 o 
   1  12  11       38.14       48.28      5.32 o 
   2  12  11       52.43       39.42      3.89 o 
   3  12  11        0.92        1.30      1.81 o 
   4  12  11        0.21       -1.56      1.56 o 
   5  12  11        8.16       10.89      2.85 o 
  -4  13  11        0.26        0.44      1.14 o 
  -3  13  11       14.00       17.96      1.82 o 
  -2  13  11        7.62        5.77      1.25 o 
  -1  13  11       28.99       36.63      2.28 o 
   0  13  11       87.06       89.85      3.94 o 
   1  13  11       28.98       35.60      4.28 o 
   2  13  11        7.67        6.74      2.33 o 
   3  13  11       13.94       11.15      2.85 o 
   4  13  11        0.25       -0.52      2.07 o 
  -4  14  11       25.66       25.15      2.55 o 
  -3  14  11       15.14       17.23      1.86 o 
  -2  14  11        0.99        0.14      1.18 o 
  -1  14  11       19.65       20.41      1.93 o 
   0  14  11        3.45        6.16      1.44 o 
   1  14  11       19.72       19.19      3.37 o 
   2  14  11        0.97        0.52      2.33 o 
   3  14  11       15.18       21.52      3.37 o 
   4  14  11       25.71       23.60      3.89 o 
  -3  15  11        0.71       -2.07      2.07 o 
  -2  15  11        6.70        6.70      2.39 o 
  -1  15  11       11.86        8.79      1.65 o 
   0  15  11        2.42        2.46      1.47 o 
   1  15  11       11.87        5.19      2.59 o 
   2  15  11        6.70       10.89      2.85 o 
   3  15  11        0.71        0.52      2.07 o 
  -2  16  11        1.43       -0.84      1.21 o 
  -1  16  11       11.71       12.62      1.87 o 
   0  16  11        8.12       10.63      3.11 o 
   1  16  11       11.66       11.67      3.37 o 
   2  16  11        1.43       -1.81      1.81 o 
   0  17  11        0.00        0.00      2.07 o 
   0   0  12        3.22        2.59      1.56 o 
   1   0  12        4.34        6.66      1.26 o 
   2   0  12      308.83      305.05      5.96 o 
   3   0  12       59.62       64.39      2.15 o 
   4   0  12        6.38        4.26      1.25 o 
   5   0  12        5.45        5.33      2.72 o 
   6   0  12       19.58       19.55      2.99 o 
   7   0  12        7.61        5.40      2.24 o 
  -7   1  12        0.98        3.02      2.10 o 
  -6   1  12        6.02        6.37      2.18 o 
  -5   1  12       56.79       56.55      3.05 o 
  -4   1  12        4.70        4.07      1.01 o 
  -3   1  12        4.16        3.83      0.97 o 
  -2   1  12      153.51      129.39      7.51 o 
  -1   1  12      153.56      140.76      3.55 o 
   0   1  12      441.86      445.53      7.46 o 
   1   1  12      152.61      141.83      3.50 o 
   2   1  12      153.85      142.35      4.06 o 
   3   1  12        4.24        3.27      0.86 o 
   4   1  12        4.62        3.33      1.18 o 
   5   1  12       56.65       57.55      3.91 o 
   6   1  12        6.00        7.79      2.18 o 
   7   1  12        0.99        1.22      1.87 o 
  -7   2  12        0.08        1.04      1.87 o 
  -6   2  12        0.81       -0.39      1.65 o 
  -5   2  12        0.02       -0.04      1.02 o 
  -4   2  12       65.93       71.13      2.49 o 
  -3   2  12       67.95       62.80      3.52 o 
  -2   2  12       43.08       42.72      2.05 o 
  -1   2  12       10.97       11.09      1.18 o 
   0   2  12        2.20        2.07      0.72 o 
   1   2  12       11.04       10.27      2.07 o 
   2   2  12       43.26       44.49      2.02 o 
   3   2  12       67.68       63.63      2.89 o 
   4   2  12       65.98       65.58      3.65 o 
   5   2  12        0.03       -0.41      1.37 o 
   6   2  12        0.81        1.80      1.81 o 
   7   2  12        0.09       -2.07      2.07 o 
  -7   3  12        9.87       17.11      4.41 o 
  -6   3  12       27.89       29.17      3.48 o 
  -5   3  12        2.25        2.70      1.17 o 
  -4   3  12       21.24       22.39      1.61 o 
  -3   3  12       48.80       50.66      2.03 o 
  -2   3  12       44.91       38.16      1.90 o 
  -1   3  12        2.36        2.69      0.70 o 
   0   3  12        7.59        7.39      0.94 o 
   1   3  12        2.44        2.78      0.79 o 
   2   3  12       44.72       47.95      2.57 o 
   3   3  12       48.44       57.21      2.39 o 
   4   3  12       21.44       22.90      4.80 o 
   5   3  12        2.25        0.84      1.55 o 
   6   3  12       28.10       30.42      3.76 o 
   7   3  12        9.86       11.15      3.63 o 
  -7   4  12        2.04        2.59      3.11 o 
  -6   4  12       15.84       18.32      1.96 o 
  -5   4  12       28.05       26.60      1.95 o 
  -4   4  12       27.03       28.62      1.82 o 
  -3   4  12       44.69       41.65      1.99 o 
  -2   4  12       21.10       20.39      1.34 o 
  -1   4  12      132.53      136.86      2.97 o 
   0   4  12        0.34       -0.09      0.46 o 
   1   4  12      132.80      134.72      4.54 o 
   2   4  12       20.91       22.36      1.54 o 
   3   4  12       44.62       49.98      2.92 o 
   4   4  12       26.93       28.62      3.76 o 
   5   4  12       28.01       28.67      2.92 o 
   6   4  12       15.93       12.19      3.37 o 
   7   4  12        2.05        4.67      3.11 o 
  -6   5  12        6.14        5.53      1.42 o 
  -5   5  12        2.01        1.56      1.35 o 
  -4   5  12       43.79       39.18      2.06 o 
  -3   5  12       13.27       11.17      1.29 o 
  -2   5  12       77.77       76.94      3.92 o 
  -1   5  12      432.99      411.74      6.33 o 
   0   5  12       28.54       29.53      1.63 o 
   1   5  12      432.95      420.38      7.37 o 
   2   5  12       77.95       71.00      2.51 o 
   3   5  12       13.22       15.81      2.20 o 
   4   5  12       43.62       36.60      2.92 o 
   5   5  12        2.01       -0.44      2.46 o 
   6   5  12        6.11        5.19      2.59 o 
  -6   6  12       14.09       14.98      1.82 o 
  -5   6  12        5.29        6.75      1.39 o 
  -4   6  12       11.13       14.36      1.55 o 
  -3   6  12       26.19       27.36      1.77 o 
  -2   6  12       20.66       17.02      1.27 o 
  -1   6  12       79.16       78.39      3.09 o 
   0   6  12      132.99      116.84      3.31 o 
   1   6  12       79.60       79.80      2.67 o 
   2   6  12       20.65       19.02      1.81 o 
   3   6  12       25.94       27.72      2.29 o 
   4   6  12       11.13       11.58      1.99 o 
   5   6  12        5.31        6.22      2.33 o 
   6   6  12       14.15       14.00      3.37 o 
  -6   7  12        0.89        0.54      1.65 o 
  -5   7  12       13.07       14.62      1.70 o 
  -4   7  12       31.86       32.63      2.53 o 
  -3   7  12       84.67       89.91      2.92 o 
  -2   7  12       12.25       10.39      1.19 o 
  -1   7  12       15.85       15.19      1.29 o 
   0   7  12       41.72       38.43      4.29 o 
   1   7  12       15.83       15.23      1.48 o 
   2   7  12       12.31       12.04      1.62 o 
   3   7  12       84.60       84.63      3.65 o 
   4   7  12       31.67       34.08      2.73 o 
   5   7  12       13.04        9.33      2.85 o 
   6   7  12        0.89        2.59      2.59 o 
  -6   8  12       17.06       22.06      2.47 o 
  -5   8  12       10.88        8.61      1.54 o 
  -4   8  12        8.77        8.14      1.61 o 
  -3   8  12       27.89       24.02      1.72 o 
  -2   8  12       18.00       21.42      1.51 o 
  -1   8  12       47.52       47.75      1.96 o 
   0   8  12      357.61      357.51      7.10 o 
   1   8  12       47.66       48.96      2.73 o 
   2   8  12       18.00       23.10      2.20 o 
   3   8  12       28.11       25.63      8.17 o 
   4   8  12        8.77       13.74      2.59 o 
   5   8  12       11.01        8.82      2.85 o 
   6   8  12       17.02       17.11      3.63 o 
  -6   9  12        1.85       -0.50      1.68 o 
  -5   9  12        1.96        2.55      1.54 o 
  -4   9  12       21.61       25.48      3.56 o 
  -3   9  12        9.45       11.31      1.37 o 
  -2   9  12      120.84      122.60      3.29 o 
  -1   9  12       71.91       66.96      2.40 o 
   0   9  12       73.91       74.93      2.88 o 
   1   9  12       71.59       71.80      3.17 o 
   2   9  12      120.70      114.94      4.41 o 
   3   9  12        9.49       11.82      1.81 o 
   4   9  12       21.53       16.08      2.85 o 
   5   9  12        1.92        2.33      2.07 o 
   6   9  12        1.86        1.30      2.07 o 
  -5  10  12       19.61       21.26      3.24 o 
  -4  10  12       33.19       31.66      2.52 o 
  -3  10  12        8.39       11.48      1.57 o 
  -2  10  12       12.89       15.21      1.47 o 
  -1  10  12        0.77       -0.31      0.86 o 
   0  10  12      128.19      124.28      4.47 o 
   1  10  12        0.76        1.66      1.18 o 
   2  10  12       12.74       15.01      1.92 o 
   3  10  12        8.39        8.56      2.33 o 
   4  10  12       33.26       28.00      3.63 o 
   5  10  12       19.63       22.04      3.37 o 
  -5  11  12        3.54        7.52      3.11 o 
  -4  11  12       12.62       15.63      1.83 o 
  -3  11  12        8.19        6.74      1.35 o 
  -2  11  12       36.60       33.83      2.04 o 
  -1  11  12       17.76       17.80      2.24 o 
   0  11  12       27.42       29.29      2.72 o 
   1  11  12       17.82       19.75      2.10 o 
   2  11  12       36.71       37.47      2.65 o 
   3  11  12        8.15        4.93      2.33 o 
   4  11  12       12.51       16.34      3.11 o 
   5  11  12        3.50        2.07      2.33 o 
  -5  12  12        8.40        7.00      2.85 o 
  -4  12  12        2.45        1.86      1.29 o 
  -3  12  12       15.63       16.43      1.77 o 
  -2  12  12       18.93       18.90      1.73 o 
  -1  12  12       49.64       47.34      2.58 o 
   0  12  12       57.79       62.86      3.39 o 
   1  12  12       49.69       54.18      3.89 o 
   2  12  12       18.96       18.41      3.11 o 
   3  12  12       15.56       13.74      2.85 o 
   4  12  12        2.44        0.26      2.07 o 
   5  12  12        8.46       10.11      3.11 o 
  -4  13  12        7.68        8.22      1.85 o 
  -3  13  12        1.25        1.29      1.18 o 
  -2  13  12        2.70        0.48      1.34 o 
  -1  13  12       28.10       34.90      2.39 o 
   0  13  12       24.22       26.56      2.65 o 
   1  13  12       28.08       33.42      2.84 o 
   2  13  12        2.69        3.63      2.07 o 
   3  13  12        1.23        2.33      2.33 o 
   4  13  12        7.78        8.82      2.85 o 
  -3  14  12        3.68        5.23      1.75 o 
  -2  14  12        7.60        5.84      1.63 o 
  -1  14  12       20.87       24.18      2.18 o 
   0  14  12        0.07       -0.83      1.37 o 
   1  14  12       20.85       17.37      3.37 o 
   2  14  12        7.56       10.11      2.85 o 
   3  14  12        3.64        3.89      2.59 o 
  -3  15  12        0.39       -0.63      1.81 o 
  -2  15  12        8.35        6.40      1.68 o 
  -1  15  12       12.23       14.53      2.04 o 
   0  15  12       14.51       13.49      2.38 o 
   1  15  12       12.16       10.11      2.85 o 
   2  15  12        8.37        7.52      2.85 o 
   3  15  12        0.38        1.81      2.33 o 
  -1  16  12       15.96       17.07      2.12 o 
   0  16  12        0.29        4.41      2.59 o 
   1  16  12       15.96       22.82      3.89 o 
   1   0  13      406.67      382.55      6.98 o 
   2   0  13       33.78       32.82      2.11 o 
   3   0  13       96.53       94.72      2.70 o 
   4   0  13       66.48       70.20      3.08 o 
   5   0  13        0.54       -0.78      1.47 o 
   6   0  13        0.69        1.63      1.87 o 
   7   0  13        0.37        2.85      3.11 o 
  -7   1  13       13.42       10.11      3.89 o 
  -6   1  13       11.08       10.86      2.62 o 
  -5   1  13       14.35       17.36      4.02 o 
  -4   1  13       44.72       43.63      2.05 o 
  -3   1  13      164.45      173.13      3.76 o 
  -2   1  13     1005.72      942.90     14.49 o 
  -1   1  13      257.38      236.28      7.53 o 
   0   1  13        0.29        1.78      1.18 o 
   1   1  13      258.04      243.14      9.22 o 
   2   1  13     1006.57      972.98     25.76 o 
   3   1  13      164.75      172.76      4.50 o 
   4   1  13       44.79       41.09      2.39 o 
   5   1  13       14.42       13.37      2.43 o 
   6   1  13       11.13       12.86      3.89 o 
   7   1  13       13.40       19.39      4.15 o 
  -6   2  13        6.83       10.58      2.62 o 
  -5   2  13       25.43       28.19      4.69 o 
  -4   2  13       37.20       39.05      2.07 o 
  -3   2  13       97.76       97.28      4.42 o 
  -2   2  13      137.91      132.70      3.18 o 
  -1   2  13      490.69      466.14     10.55 o 
   0   2  13      196.11      209.53      4.43 o 
   1   2  13      491.26      472.67     10.47 o 
   2   2  13      138.37      139.30      3.78 o 
   3   2  13       97.59       97.31      3.28 o 
   4   2  13       37.15       29.84      2.84 o 
   5   2  13       25.36       24.80      2.92 o 
   6   2  13        6.85        5.73      4.15 o 
  -6   3  13        4.98       -1.35      2.85 o 
  -5   3  13        3.64        5.02      1.31 o 
  -4   3  13       54.55       55.26      2.41 o 
  -3   3  13      104.52      101.93      3.00 o 
  -2   3  13      269.77      276.52      5.01 o 
  -1   3  13      193.32      173.78      8.56 o 
   0   3  13      278.92      288.18      5.61 o 
   1   3  13      193.31      172.54      6.24 o 
   2   3  13      270.18      272.14      5.70 o 
   3   3  13      104.48      109.87      3.58 o 
   4   3  13       54.36       58.47      3.54 o 
   5   3  13        3.64        3.73      1.73 o 
   6   3  13        4.94        5.57      2.20 o 
  -6   4  13       13.05       22.21      2.03 o 
  -5   4  13       11.82       14.52      1.67 o 
  -4   4  13       54.52       62.98      2.54 o 
  -3   4  13      240.19      233.58      4.73 o 
  -2   4  13       25.51       27.71      1.87 o 
  -1   4  13      201.39      193.03      6.05 o 
   0   4  13      195.58      182.52      4.56 o 
   1   4  13      202.35      195.08      4.50 o 
   2   4  13       25.62       26.09      3.40 o 
   3   4  13      240.16      233.63     11.29 o 
   4   4  13       54.57       60.31      3.54 o 
   5   4  13       11.78       13.03      2.36 o 
   6   4  13       13.07       10.11      3.11 o 
  -6   5  13        8.35        9.84      1.60 o 
  -5   5  13        6.02        7.72      1.40 o 
  -4   5  13       83.20       77.28      3.33 o 
  -3   5  13        3.29        4.86      1.14 o 
  -2   5  13        5.00        4.39      1.35 o 
  -1   5  13      561.99      533.59      7.79 o 
   0   5  13      104.18      104.56      3.13 o 
   1   5  13      563.13      530.43      9.04 o 
   2   5  13        5.01        7.40      1.14 o 
   3   5  13        3.29        2.11      1.56 o 
   4   5  13       83.29       79.13     10.89 o 
   5   5  13        6.07        1.30      2.20 o 
   6   5  13        8.37       13.48      3.37 o 
  -6   6  13        5.01        1.54      1.51 o 
  -5   6  13        5.72        8.10      1.52 o 
  -4   6  13       64.95       68.11      2.73 o 
  -3   6  13      121.67      119.11      5.84 o 
  -2   6  13       31.22       28.96      2.00 o 
  -1   6  13      114.70      121.44      3.72 o 
   0   6  13       50.93       46.09      2.17 o 
   1   6  13      114.83      121.83      3.50 o 
   2   6  13       31.56       27.06      2.18 o 
   3   6  13      121.89      130.53      4.73 o 
   4   6  13       65.18       70.55      4.80 o 
   5   6  13        5.73        6.48      2.59 o 
   6   6  13        5.03       16.85      3.63 o 
  -6   7  13       13.64       18.46      2.32 o 
  -5   7  13        4.44        6.74      1.47 o 
  -4   7  13       35.05       38.90      2.31 o 
  -3   7  13       42.61       39.90      2.42 o 
  -2   7  13       18.84       16.29      2.07 o 
  -1   7  13       19.91       20.59      1.47 o 
   0   7  13       49.29       52.02      2.40 o 
   1   7  13       19.82       21.49      2.20 o 
   2   7  13       18.85       20.07      1.99 o 
   3   7  13       42.68       41.51      2.98 o 
   4   7  13       35.14       34.47      2.80 o 
   5   7  13        4.42        3.63      2.33 o 
   6   7  13       13.60       17.37      3.63 o 
  -6   8  13        0.48       -0.15      1.94 o 
  -5   8  13        7.47        4.94      2.13 o 
  -4   8  13       17.44       15.94      1.82 o 
  -3   8  13       14.22       19.96      1.95 o 
  -2   8  13      114.87      110.53      3.16 o 
  -1   8  13       19.42       22.89      1.53 o 
   0   8  13      661.23      670.94     11.26 o 
   1   8  13       19.44       20.33      1.99 o 
   2   8  13      114.92      113.99      6.87 o 
   3   8  13       14.29       20.34      2.18 o 
   4   8  13       17.35       17.11      3.11 o 
   5   8  13        7.47        7.78      2.85 o 
   6   8  13        0.49        3.63      2.33 o 
  -5   9  13       48.00       50.57      2.80 o 
  -4   9  13        3.94        4.04      1.51 o 
  -3   9  13        3.86        2.95      1.81 o 
  -2   9  13       46.28       49.11      2.23 o 
  -1   9  13       42.93       44.61      2.09 o 
   0   9  13       65.68       69.64      3.29 o 
   1   9  13       43.04       45.40      5.96 o 
   2   9  13       46.15       43.00      2.80 o 
   3   9  13        3.90        6.91      1.62 o 
   4   9  13        3.95        2.07      2.07 o 
   5   9  13       48.09       39.68      4.41 o 
  -5  10  13       10.08        9.10      2.43 o 
  -4  10  13       22.62       20.45      2.26 o 
  -3  10  13       14.50       14.08      1.55 o 
  -2  10  13        4.13        2.88      1.06 o 
  -1  10  13       17.65       19.30      1.62 o 
   0  10  13       47.52       49.34      3.50 o 
   1  10  13       17.71       16.03      2.59 o 
   2  10  13        4.13        7.35      1.73 o 
   3  10  13       14.54       11.93      2.59 o 
   4  10  13       22.62       23.34      3.37 o 
   5  10  13       10.08       12.45      3.11 o 
  -5  11  13        0.73       -2.07      2.07 o 
  -4  11  13       41.63       44.52      4.24 o 
  -3  11  13       10.14       11.17      1.58 o 
  -2  11  13        1.50        2.05      1.07 o 
  -1  11  13       60.72       72.44      3.09 o 
   0  11  13       83.92       91.01      4.02 o 
   1  11  13       60.61       68.69      5.83 o 
   2  11  13        1.53        1.38      1.37 o 
   3  11  13       10.21        8.82      2.59 o 
   4  11  13       41.83       46.16      4.41 o 
   5  11  13        0.74        0.52      2.07 o 
  -4  12  13        5.12        4.42      5.06 o 
  -3  12  13        9.05        9.02      1.58 o 
  -2  12  13        3.08        2.28      1.11 o 
  -1  12  13       84.68       91.05      3.44 o 
   0  12  13       52.77       57.60      3.39 o 
   1  12  13       84.50       88.73      4.10 o 
   2  12  13        3.09        2.33      1.81 o 
   3  12  13        9.05        8.04      2.59 o 
   4  12  13        5.10        5.70      2.59 o 
  -4  13  13        0.23       -2.07      2.33 o 
  -3  13  13       14.44       13.37      1.73 o 
  -2  13  13        8.91       10.30      1.67 o 
  -1  13  13       21.42       26.68      2.44 o 
   0  13  13        6.76        6.71      5.57 o 
   1  13  13       21.37       26.42      2.65 o 
   2  13  13        8.87       15.56      3.11 o 
   3  13  13       14.44       16.34      3.37 o 
   4  13  13        0.22       -1.30      2.33 o 
  -3  14  13        3.27        2.85      1.65 o 
  -2  14  13        9.97       11.48      1.78 o 
  -1  14  13       24.88       32.66      2.44 o 
   0  14  13        0.16        1.02      2.46 o 
   1  14  13       24.85       31.63      4.15 o 
   2  14  13        9.99       10.63      3.11 o 
   3  14  13        3.29        1.56      2.07 o 
  -2  15  13       20.75       22.56      2.75 o 
  -1  15  13        5.17        5.04      1.92 o 
   0  15  13        1.68        4.41      1.83 o 
   1  15  13        5.18        4.15      2.85 o 
   2  15  13       20.73       25.15      3.89 o 
   0   0  14      240.25      208.66      8.82 o 
   1   0  14     1146.50      997.39     19.24 o 
   2   0  14      110.43      107.94      4.47 o 
   3   0  14       32.46       35.56      1.78 o 
   4   0  14       27.85       28.91      2.24 o 
   5   0  14        0.61        1.79      1.73 o 
   6   0  14        4.27        3.07      2.33 o 
  -6   1  14        3.65        2.85      1.99 o 
  -5   1  14        1.80        2.72      1.83 o 
  -4   1  14        6.88        4.86      1.94 o 
  -3   1  14        3.81        6.80      1.12 o 
  -2   1  14       66.95       75.87      2.86 o 
  -1   1  14      123.95      120.73      4.67 o 
   0   1  14      254.45      238.42      6.79 o 
   1   1  14      123.39      112.54      4.39 o 
   2   1  14       66.91       71.77      2.81 o 
   3   1  14        3.86        7.00      1.28 o 
   4   1  14        6.83        3.24      1.69 o 
   5   1  14        1.83        5.29      3.11 o 
   6   1  14        3.65        3.64      2.18 o 
  -6   2  14        3.80        4.76      2.18 o 
  -5   2  14        2.30        1.71      1.92 o 
  -4   2  14       11.06       13.08      1.43 o 
  -3   2  14       49.19       44.85      2.04 o 
  -2   2  14      335.85      342.80      6.85 o 
  -1   2  14       32.25       31.44      4.41 o 
   0   2  14        4.30        7.07      1.65 o 
   1   2  14       32.15       38.83      3.41 o 
   2   2  14      335.71      343.57      8.78 o 
   3   2  14       49.29       45.80      2.39 o 
   4   2  14       10.89       10.93      1.99 o 
   5   2  14        2.33        4.86      1.94 o 
   6   2  14        3.75        4.41      2.02 o 
  -6   3  14        6.74        7.26      2.38 o 
  -5   3  14       19.57       16.65      1.73 o 
  -4   3  14       21.58       24.54      2.25 o 
  -3   3  14       91.04       90.94      2.88 o 
  -2   3  14      128.71      125.40      3.77 o 
  -1   3  14      207.93      212.25      6.50 o 
   0   3  14      200.25      174.02      5.69 o 
   1   3  14      207.81      208.46      7.27 o 
   2   3  14      129.12      130.75      3.72 o 
   3   3  14       91.43       97.42      5.71 o 
   4   3  14       21.56       26.99      2.73 o 
   5   3  14       19.45       21.43      3.63 o 
   6   3  14        6.72        6.24      2.24 o 
  -6   4  14        0.65        0.39      1.83 o 
  -5   4  14       35.35       39.98      2.34 o 
  -4   4  14       38.86       42.73      2.84 o 
  -3   4  14       72.41       73.99      2.58 o 
  -2   4  14      169.04      155.55      4.30 o 
  -1   4  14      223.38      213.30      6.60 o 
   0   4  14        2.65        5.11      1.10 o 
   1   4  14      223.33      220.47      4.92 o 
   2   4  14      169.44      161.34      4.17 o 
   3   4  14       72.48       71.71      4.93 o 
   4   4  14       38.82       44.42      6.09 o 
   5   4  14       35.14       46.08      3.61 o 
   6   4  14        0.65        2.33      2.33 o 
  -6   5  14        5.08        9.16      1.87 o 
  -5   5  14       11.42       13.81      1.73 o 
  -4   5  14        0.32        0.43      1.04 o 
  -3   5  14        4.10        4.21      1.30 o 
  -2   5  14       23.40       21.44      1.85 o 
  -1   5  14       60.25       55.78      5.06 o 
   0   5  14      668.80      629.81     20.15 o 
   1   5  14       60.25       53.85      2.79 o 
   2   5  14       23.58       23.56      2.06 o 
   3   5  14        4.17        4.39      2.98 o 
   4   5  14        0.32       -1.18      1.18 o 
   5   5  14       11.36       16.41      6.09 o 
   6   5  14        5.08        9.33      3.11 o 
  -6   6  14        1.67        1.61      1.56 o 
  -5   6  14        1.62        2.77      1.25 o 
  -4   6  14       19.36       18.83      2.02 o 
  -3   6  14       56.40       56.12      2.88 o 
  -2   6  14       32.50       32.60      2.21 o 
  -1   6  14       50.42       58.32      3.47 o 
   0   6  14      143.00      148.32      4.42 o 
   1   6  14       50.37       61.62      3.08 o 
   2   6  14       32.47       33.90      2.55 o 
   3   6  14       56.42       59.71      3.29 o 
   4   6  14       19.29       21.23      3.76 o 
   5   6  14        1.61        1.27      1.62 o 
   6   6  14        1.64        2.07      2.59 o 
  -5   7  14       17.24       19.22      3.11 o 
  -4   7  14       65.03       64.35      3.14 o 
  -3   7  14       40.47       41.31      4.02 o 
  -2   7  14       99.49       97.50      3.61 o 
  -1   7  14       96.25       92.42      2.78 o 
   0   7  14        2.00        2.75      1.10 o 
   1   7  14       96.22       88.04      7.26 o 
   2   7  14       99.30      104.84      4.17 o 
   3   7  14       40.56       46.36      7.26 o 
   4   7  14       64.89       62.84      3.73 o 
   5   7  14       17.14       14.00      3.11 o 
  -5   8  14        6.65        6.07      1.71 o 
  -4   8  14        2.60        3.73      1.54 o 
  -3   8  14       60.93       67.45      3.14 o 
  -2   8  14        5.72        4.66      1.33 o 
  -1   8  14       37.85       32.46      1.86 o 
   0   8  14      167.17      171.99      4.54 o 
   1   8  14       37.91       35.66      3.37 o 
   2   8  14        5.68        6.53      1.55 o 
   3   8  14       61.14       67.07      4.80 o 
   4   8  14        2.66        3.95      1.62 o 
   5   8  14        6.66        9.85      2.85 o 
  -5   9  14       14.25       13.48      3.37 o 
  -4   9  14        3.12        0.46      1.48 o 
  -3   9  14       24.09       19.38      2.76 o 
  -2   9  14       14.35       11.83      1.70 o 
  -1   9  14       44.15       45.62      2.62 o 
   0   9  14      113.85      123.35      6.74 o 
   1   9  14       44.13       46.96      2.99 o 
   2   9  14       14.46       13.89      1.92 o 
   3   9  14       24.07       24.16      2.36 o 
   4   9  14        3.15        2.59      2.07 o 
   5   9  14       14.23       19.19      3.37 o 
  -5  10  14        6.38        6.74      2.85 o 
  -4  10  14        6.70        8.29      1.89 o 
  -3  10  14       52.66       51.36      3.05 o 
  -2  10  14        1.67        2.56      1.16 o 
  -1  10  14       13.83       15.21      1.62 o 
   0  10  14        0.07       -0.10      1.56 o 
   1  10  14       13.92       21.50      2.29 o 
   2  10  14        1.66        1.18      1.94 o 
   3  10  14       52.35       52.30      3.36 o 
   4  10  14        6.69        3.63      2.33 o 
   5  10  14        6.37       12.70      3.11 o 
  -4  11  14        7.27       14.78      4.67 o 
  -3  11  14       21.68       20.82      2.24 o 
  -2  11  14       31.92       36.13      2.17 o 
  -1  11  14        9.86       10.35      1.58 o 
   0  11  14       37.68       38.38      2.92 o 
   1  11  14        9.84       12.42      2.59 o 
   2  11  14       31.79       38.45      6.09 o 
   3  11  14       21.67       25.67      3.37 o 
   4  11  14        7.28       15.04      3.11 o 
  -4  12  14        6.33        1.81      2.85 o 
  -3  12  14       10.35        7.22      1.76 o 
  -2  12  14       24.62       22.08      2.12 o 
  -1  12  14       79.14       82.36      3.39 o 
   0  12  14        1.41        4.57      1.81 o 
   1  12  14       79.11       82.23      4.17 o 
   2  12  14       24.61       21.78      3.37 o 
   3  12  14       10.31       11.41      2.85 o 
   4  12  14        6.34        3.11      2.33 o 
  -3  13  14        1.36        0.76      1.34 o 
  -2  13  14       16.37       18.61      2.09 o 
  -1  13  14       15.92       15.67      1.89 o 
   0  13  14        0.30       -0.21      1.55 o 
   1  13  14       15.89       20.47      5.70 o 
   2  13  14       16.37       28.00      3.89 o 
   3  13  14        1.35        3.11      2.33 o 
  -2  14  14        2.73        4.08      1.94 o 
  -1  14  14        9.58       14.50      1.99 o 
   0  14  14       30.23       35.82      4.41 o 
   1  14  14        9.57       12.45      3.37 o 
   2  14  14        2.72        1.30      2.33 o 
  -1  15  14        2.17        5.52      1.81 o 
   0  15  14        2.10        1.43      2.46 o 
   1  15  14        2.16        1.56      2.59 o 
   1   0  15       43.39       41.97      3.02 o 
   2   0  15       11.54       11.12      1.92 o 
   3   0  15        0.00        0.52      1.05 o 
   4   0  15        9.08       10.35      1.70 o 
   5   0  15        0.66        2.42      1.81 o 
   6   0  15        1.57        5.70      3.11 o 
  -6   1  15        3.45        3.89      3.11 o 
  -5   1  15        0.71        1.99      1.62 o 
  -4   1  15        1.85        1.15      1.18 o 
  -3   1  15        0.27        0.79      0.94 o 
  -2   1  15       13.51       10.87      1.92 o 
  -1   1  15        9.32        8.70      1.83 o 
   0   1  15       39.34       37.08      2.75 o 
   1   1  15        9.35        8.67      3.63 o 
   2   1  15       13.60        9.41      1.57 o 
   3   1  15        0.26        0.11      0.99 o 
   4   1  15        1.88        5.35      1.73 o 
   5   1  15        0.70       -0.63      1.55 o 
   6   1  15        3.41        3.13      2.10 o 
  -6   2  15       19.51       24.89      4.67 o 
  -5   2  15       20.53       20.62      3.10 o 
  -4   2  15        5.84        5.07      1.25 o 
  -3   2  15       29.93       30.03      2.10 o 
  -2   2  15       45.04       30.62      2.80 o 
  -1   2  15       67.83       50.69      7.13 o 
   0   2  15        3.67        4.72      1.37 o 
   1   2  15       68.26       59.21      3.37 o 
   2   2  15       44.90       40.66      3.47 o 
   3   2  15       29.77       32.88      2.15 o 
   4   2  15        5.82        8.40      1.92 o 
   5   2  15       20.43       25.80      3.10 o 
   6   2  15       19.52       22.60      3.17 o 
  -6   3  15        2.96        2.07      3.11 o 
  -5   3  15        2.62        2.52      1.58 o 
  -4   3  15        1.46        1.52      1.10 o 
  -3   3  15        3.46        4.61      1.28 o 
  -2   3  15       14.09       10.66      2.07 o 
  -1   3  15       17.19       11.81      2.02 o 
   0   3  15       16.18       21.49      2.29 o 
   1   3  15       17.22        9.75      1.55 o 
   2   3  15       14.15       13.44      2.13 o 
   3   3  15        3.47        5.08      2.07 o 
   4   3  15        1.45        1.56      1.43 o 
   5   3  15        2.64        3.79      1.81 o 
   6   3  15        2.95        0.78      2.72 o 
  -6   4  15        8.24        5.96      3.37 o 
  -5   4  15       11.04       14.64      1.78 o 
  -4   4  15       24.14       25.83      1.95 o 
  -3   4  15        1.00       -0.06      1.09 o 
  -2   4  15        2.86       -0.11      0.99 o 
  -1   4  15       48.71       40.11      3.11 o 
   0   4  15        3.76        0.90      1.18 o 
   1   4  15       48.51       43.64      2.17 o 
   2   4  15        2.80        0.35      0.87 o 
   3   4  15        0.99        0.37      1.24 o 
   4   4  15       24.00       28.29      4.93 o 
   5   4  15       11.02       10.98      3.11 o 
   6   4  15        8.19        3.89      2.85 o 
  -5   5  15       13.18       16.02      2.17 o 
  -4   5  15       18.12       21.44      2.15 o 
  -3   5  15        4.71        1.87      1.42 o 
  -2   5  15       26.76       25.20      4.02 o 
  -1   5  15        2.94        2.99      1.55 o 
   0   5  15       43.59       33.56      2.84 o 
   1   5  15        2.85        2.28      1.03 o 
   2   5  15       26.69       26.42      2.33 o 
   3   5  15        4.79        2.85      2.20 o 
   4   5  15       18.06       21.27      2.85 o 
   5   5  15       13.13       16.58      2.55 o 
  -5   6  15        0.21       -1.42      1.42 o 
  -4   6  15        5.42        7.56      1.70 o 
  -3   6  15        7.00        8.21      1.56 o 
  -2   6  15       22.50       17.49      2.72 o 
  -1   6  15        2.40        1.40      1.37 o 
   0   6  15       23.45       21.24      1.75 o 
   1   6  15        2.36        2.59      1.03 o 
   2   6  15       22.64       18.67      2.59 o 
   3   6  15        7.03        9.04      1.87 o 
   4   6  15        5.37        5.70      2.72 o 
   5   6  15        0.21        0.50      2.98 o 
  -5   7  15        3.38        3.76      2.20 o 
  -4   7  15       13.64       14.55      2.05 o 
  -3   7  15       35.13       29.32      4.04 o 
  -2   7  15        9.99       10.60      1.71 o 
  -1   7  15       32.97       28.80      3.11 o 
   0   7  15       14.71       22.27      1.87 o 
   1   7  15       32.92       30.42      2.43 o 
   2   7  15       10.00        9.16      1.68 o 
   3   7  15       34.96       30.15      2.68 o 
   4   7  15       13.61       17.57      2.36 o 
   5   7  15        3.38        2.85      2.59 o 
  -5   8  15        2.15        2.07      2.59 o 
  -4   8  15        5.26        8.24      1.95 o 
  -3   8  15       32.98       37.14      2.62 o 
  -2   8  15        7.13        7.43      1.94 o 
  -1   8  15        7.49        3.02      1.62 o 
   0   8  15      187.44      181.06      4.84 o 
   1   8  15        7.41        7.93      2.98 o 
   2   8  15        7.13        7.79      1.62 o 
   3   8  15       32.88       37.36      2.99 o 
   4   8  15        5.23        5.81      2.07 o 
   5   8  15        2.16        2.07      2.59 o 
  -4   9  15       22.32       25.58      2.54 o 
  -3   9  15       12.50       15.12      3.07 o 
  -2   9  15        0.09       -0.99      1.18 o 
  -1   9  15        0.79       -0.07      1.03 o 
   0   9  15       10.91       10.82      1.99 o 
   1   9  15        0.80       -0.26      1.24 o 
   2   9  15        0.10        0.36      1.18 o 
   3   9  15       12.57       13.28      6.74 o 
   4   9  15       22.31       23.08      3.37 o 
  -4  10  15        3.97        8.04      3.11 o 
  -3  10  15        3.28        0.82      1.46 o 
  -2  10  15        4.14        2.94      1.45 o 
  -1  10  15       19.62       22.67      2.17 o 
   0  10  15       23.64       30.01      2.62 o 
   1  10  15       19.64       19.74      2.46 o 
   2  10  15        4.16        2.12      1.43 o 
   3  10  15        3.24        2.24      1.56 o 
   4  10  15        4.01        5.19      2.33 o 
  -4  11  15        0.95        0.52      2.33 o 
  -3  11  15       13.46       17.37      2.73 o 
  -2  11  15        3.60        3.47      1.69 o 
  -1  11  15       31.64       34.43      2.39 o 
   0  11  15       27.52       26.78      2.68 o 
   1  11  15       31.68       34.52      2.92 o 
   2  11  15        3.61        3.92      2.07 o 
   3  11  15       13.43       12.19      3.11 o 
   4  11  15        0.94       -1.04      2.07 o 
  -3  12  15        3.68        6.27      2.30 o 
  -2  12  15       19.23       24.42      2.24 o 
  -1  12  15        6.13        8.76      1.63 o 
   0  12  15        0.71        3.24      1.65 o 
   1  12  15        6.20        9.49      1.99 o 
   2  12  15       19.17       21.46      2.57 o 
   3  12  15        3.72        5.19      2.59 o 
  -2  13  15        2.55        2.70      1.73 o 
  -1  13  15        3.15        4.06      1.48 o 
   0  13  15        6.08       10.27      2.20 o 
   1  13  15        3.14        0.39      3.50 o 
   2  13  15        2.54        3.89      2.59 o 
  -1  14  15        5.11        3.37      2.33 o 
   0  14  15        0.00        1.04      2.33 o 
   1  14  15        5.14        7.00      2.85 o 
   0   0  16       57.38       50.05      4.67 o 
   1   0  16       39.48       34.49      2.84 o 
   2   0  16       12.52        9.43      1.92 o 
   3   0  16        4.04        2.08      1.53 o 
   4   0  16       10.15       10.66      2.46 o 
   5   0  16        1.38        1.27      1.92 o 
  -5   1  16        5.09        5.77      2.10 o 
  -4   1  16        2.41        2.75      1.33 o 
  -3   1  16        0.95        0.14      1.37 o 
  -2   1  16        8.17       12.41      2.18 o 
  -1   1  16       86.00       74.53      3.94 o 
   0   1  16        1.41        1.38      1.37 o 
   1   1  16       86.15       71.23      3.76 o 
   2   1  16        8.18       12.21      2.10 o 
   3   1  16        0.94        1.48      1.05 o 
   4   1  16        2.37        3.40      1.73 o 
   5   1  16        5.08        6.29      2.18 o 
  -5   2  16        0.10        1.43      1.92 o 
  -4   2  16        1.84        1.70      1.33 o 
  -3   2  16       24.65       22.17      3.27 o 
  -2   2  16       68.77       63.55      3.80 o 
  -1   2  16       44.18       42.71      3.10 o 
   0   2  16       28.39       24.61      2.72 o 
   1   2  16       44.23       39.72      3.02 o 
   2   2  16       68.51       68.10      3.76 o 
   3   2  16       24.84       28.01      2.68 o 
   4   2  16        1.81        3.31      1.62 o 
   5   2  16        0.11        2.66      1.81 o 
  -5   3  16        5.62        7.78      1.91 o 
  -4   3  16        8.49        7.97      2.06 o 
  -3   3  16        1.13       -0.99      1.15 o 
  -2   3  16       10.12       10.10      3.24 o 
  -1   3  16       10.02       11.87      2.46 o 
   0   3  16        4.69        4.02      1.47 o 
   1   3  16       10.07       13.46      2.10 o 
   2   3  16       10.06       10.27      1.52 o 
   3   3  16        1.16        0.83      1.29 o 
   4   3  16        8.50       13.79      2.36 o 
   5   3  16        5.61       10.18      2.36 o 
  -5   4  16       10.64       14.72      2.55 o 
  -4   4  16       29.51       31.93      2.40 o 
  -3   4  16        4.46        3.86      1.33 o 
  -2   4  16       12.39       10.20      2.46 o 
  -1   4  16        3.68        5.92      1.81 o 
   0   4  16        3.00       -0.65      1.28 o 
   1   4  16        3.71        4.70      1.69 o 
   2   4  16       12.43        9.61      3.50 o 
   3   4  16        4.45        4.19      2.72 o 
   4   4  16       29.45       30.66      2.99 o 
   5   4  16       10.67       16.87      4.80 o 
  -5   5  16        0.55        0.81      2.07 o 
  -4   5  16        2.82        3.30      1.46 o 
  -3   5  16       25.62       21.67      2.15 o 
  -2   5  16        9.80       12.31      2.46 o 
  -1   5  16       25.51       23.86      5.19 o 
   0   5  16       30.15       34.11      2.92 o 
   1   5  16       25.47       24.66      2.57 o 
   2   5  16        9.95        9.36      1.81 o 
   3   5  16       25.36       23.52      2.43 o 
   4   5  16        2.86        5.33      1.87 o 
   5   5  16        0.55        3.67      1.87 o 
  -5   6  16        0.86        1.81      2.33 o 
  -4   6  16        6.99        7.69      1.72 o 
  -3   6  16       27.33       35.09      2.59 o 
  -2   6  16        5.56        6.95      1.48 o 
  -1   6  16       13.67        7.71      3.11 o 
   0   6  16        0.12       -0.19      1.24 o 
   1   6  16       13.62       14.21      2.59 o 
   2   6  16        5.57        7.02      4.02 o 
   3   6  16       27.52       28.47      2.68 o 
   4   6  16        7.02        5.59      1.87 o 
   5   6  16        0.87        2.63      2.20 o 
  -5   7  16        9.05        8.82      2.85 o 
  -4   7  16        4.39        6.09      1.75 o 
  -3   7  16        5.77        4.54      1.61 o 
  -2   7  16        2.95        1.33      1.28 o 
  -1   7  16       17.16       18.34      2.55 o 
   0   7  16       10.80        7.28      1.92 o 
   1   7  16       17.18       17.84      2.11 o 
   2   7  16        2.94        5.13      2.59 o 
   3   7  16        5.87        3.40      1.55 o 
   4   7  16        4.45        5.78      1.92 o 
   5   7  16        8.97        6.74      2.85 o 
  -4   8  16        3.57        0.64      1.92 o 
  -3   8  16        2.55        1.02      1.41 o 
  -2   8  16        0.15        1.32      1.33 o 
  -1   8  16        1.01        0.00      1.47 o 
   0   8  16       44.24       48.10      3.05 o 
   1   8  16        1.01        0.02      1.18 o 
   2   8  16        0.15        0.16      1.37 o 
   3   8  16        2.52        2.56      1.49 o 
   4   8  16        3.61        4.33      1.73 o 
  -4   9  16       20.21       21.52      3.63 o 
  -3   9  16        0.48        2.94      2.04 o 
  -2   9  16        4.55        6.74      1.67 o 
  -1   9  16       15.11       13.72      2.47 o 
   0   9  16        0.03        2.04      1.43 o 
   1   9  16       15.23       18.20      2.18 o 
   2   9  16        4.59        8.00      1.81 o 
   3   9  16        0.49        2.98      1.69 o 
   4   9  16       20.18       18.67      3.37 o 
  -3  10  16        3.21        3.72      5.70 o 
  -2  10  16        0.44       -1.33      1.33 o 
  -1  10  16        0.77        1.30      2.33 o 
   0  10  16        0.09       -1.24      1.24 o 
   1  10  16        0.75       -1.37      1.37 o 
   2  10  16        0.42        0.36      1.43 o 
   3  10  16        3.26        4.13      2.46 o 
  -3  11  16        0.55       -0.99      1.92 o 
  -2  11  16       15.22       15.17      2.22 o 
  -1  11  16       15.65       20.48      3.89 o 
   0  11  16       14.76       14.70      2.24 o 
   1  11  16       15.68       18.05      2.43 o 
   2  11  16       15.27       16.21      2.36 o 
   3  11  16        0.54       -1.30      2.07 o 
  -2  12  16        5.91        9.07      3.11 o 
  -1  12  16        7.76        9.85      2.85 o 
   0  12  16        2.67        2.59      1.81 o 
   1  12  16        7.74       11.25      2.24 o 
   2  12  16        5.93        4.94      2.46 o 
  -1  13  16        9.31        8.82      2.85 o 
   0  13  16        1.48        7.78      2.85 o 
   1  13  16        9.41       11.15      3.11 o 
   1   0  17        1.29        1.17      1.47 o 
   2   0  17        0.00       -0.52      2.72 o 
   3   0  17        2.23       -1.28      1.69 o 
   4   0  17       45.10       53.49      5.06 o 
   5   0  17       14.82       17.11      3.89 o 
  -5   1  17        5.10        7.26      3.11 o 
  -4   1  17        6.35        6.08      2.59 o 
  -3   1  17        3.55        2.07      2.33 o 
  -2   1  17      100.75       94.77      4.65 o 
  -1   1  17       36.76       32.30      2.98 o 
   0   1  17        0.00        3.24      1.47 o 
   1   1  17       36.80       32.73      2.93 o 
   2   1  17      100.64       89.02      5.58 o 
   3   1  17        3.60        5.83      1.81 o 
   4   1  17        6.33        6.20      1.92 o 
   5   1  17        5.14        5.19      2.85 o 
  -5   2  17       14.46       18.67      3.89 o 
  -4   2  17        1.00       -0.13      2.20 o 
  -3   2  17        0.73        1.30      1.62 o 
  -2   2  17        1.47        3.32      1.81 o 
  -1   2  17       26.57       29.54      3.11 o 
   0   2  17        0.30       -0.66      1.18 o 
   1   2  17       26.56       23.11      2.59 o 
   2   2  17        1.51        6.04      3.50 o 
   3   2  17        0.74       -1.04      2.07 o 
   4   2  17        0.96        1.59      1.55 o 
   5   2  17       14.51       13.74      3.37 o 
  -4   3  17       13.14       17.17      3.76 o 
  -3   3  17       13.09       14.06      2.43 o 
  -2   3  17       13.60       14.69      2.47 o 
  -1   3  17        6.04        7.37      1.92 o 
   0   3  17        5.14        3.97      1.73 o 
   1   3  17        6.05        5.49      1.73 o 
   2   3  17       13.52       16.00      2.38 o 
   3   3  17       13.24       10.99      2.06 o 
   4   3  17       13.08       15.04      2.49 o 
   5   3  17       12.86       18.41      3.89 o 
  -5   4  17        2.92        0.26      2.59 o 
  -4   4  17        6.51        6.56      1.75 o 
  -3   4  17       11.53       11.41      1.79 o 
  -2   4  17        5.49        4.68      1.92 o 
  -1   4  17       10.02       15.05      2.38 o 
   0   4  17        2.88        1.30      1.55 o 
   1   4  17       10.02       10.12      2.02 o 
   2   4  17        5.56        4.15      2.59 o 
   3   4  17       11.64       15.75      6.09 o 
   4   4  17        6.56        6.07      2.98 o 
   5   4  17        2.90        2.85      2.33 o 
  -5   5  17        4.81        9.33      3.11 o 
  -4   5  17       24.69       26.67      2.44 o 
  -3   5  17       12.17       13.18      2.31 o 
  -2   5  17        4.71        5.11      1.87 o 
  -1   5  17        8.71        6.48      2.02 o 
   0   5  17       19.83       25.02      2.75 o 
   1   5  17        8.64       10.50      2.02 o 
   2   5  17        4.67        2.33      2.59 o 
   3   5  17       12.16       13.39      2.18 o 
   4   5  17       24.90       31.48      4.67 o 
   5   5  17        4.79        3.63      2.59 o 
  -4   6  17       19.30       25.40      2.80 o 
  -3   6  17       30.10       29.72      4.01 o 
  -2   6  17        3.49        2.26      1.87 o 
  -1   6  17       13.06       15.37      2.43 o 
   0   6  17        8.73        9.48      2.33 o 
   1   6  17       13.08       15.30      3.37 o 
   2   6  17        3.53        4.68      1.69 o 
   3   6  17       30.05       29.92      2.73 o 
   4   6  17       19.29       21.02      2.73 o 
  -4   7  17       16.27       11.41      3.11 o 
  -3   7  17        3.76        4.28      1.59 o 
  -2   7  17        0.29        0.91      1.73 o 
  -1   7  17        3.61        5.02      1.81 o 
   0   7  17        4.25        5.94      1.92 o 
   1   7  17        3.66        3.63      2.33 o 
   2   7  17        0.29        1.19      1.81 o 
   3   7  17        3.80        2.65      1.62 o 
   4   7  17       16.29       20.20      2.73 o 
  -4   8  17        1.19        2.07      2.59 o 
  -3   8  17        3.15        6.15      1.78 o 
  -2   8  17       16.51       16.51      2.12 o 
  -1   8  17        1.64        1.67      1.81 o 
   0   8  17        9.75        4.93      2.59 o 
   1   8  17        1.66        1.98      1.49 o 
   2   8  17       16.60       16.81      2.30 o 
   3   8  17        3.17        5.56      1.87 o 
   4   8  17        1.20       -0.06      1.62 o 
  -3   9  17       36.35       35.16      3.54 o 
  -2   9  17       26.37       30.98      2.58 o 
  -1   9  17        3.48        3.27      1.92 o 
   0   9  17        2.03        3.37      2.59 o 
   1   9  17        3.47        1.46      1.49 o 
   2   9  17       26.45       29.89      2.87 o 
   3   9  17       36.42       43.15      3.30 o 
  -3  10  17       12.12       14.26      3.63 o 
  -2  10  17        2.17        3.15      2.06 o 
  -1  10  17        0.69        2.33      2.59 o 
   0  10  17        3.89       -2.07      2.07 o 
   1  10  17        0.69        0.23      1.69 o 
   2  10  17        2.14        1.89      1.55 o 
   3  10  17       12.19       16.25      2.55 o 
  -2  11  17        6.82        5.96      3.11 o 
   0  11  17        0.76       -1.20      1.43 o 
   1  11  17        4.68        7.78      3.11 o 
   2  11  17        6.77        8.11      2.18 o 
   0  12  17        0.61        1.56      2.33 o 
   1  12  17       10.12        8.82      2.85 o 
   0   0  18        6.52        4.41      2.33 o 
   1   0  18        0.01        0.16      1.37 o 
   2   0  18        5.47        1.50      1.73 o 
   3   0  18        8.04        9.02      2.33 o 
   4   0  18        0.03        3.11      2.85 o 
  -4   1  18        2.00       -0.52      2.59 o 
  -3   1  18        3.74        4.86      1.99 o 
  -2   1  18        3.44        3.53      3.11 o 
  -1   1  18       35.51       33.48      5.06 o 
   0   1  18       52.95       49.42     12.06 o 
   1   1  18       35.54       38.64      3.20 o 
   2   1  18        3.52        1.43      1.65 o 
   3   1  18        3.80        3.37      1.83 o 
   4   1  18        2.02        2.59      2.85 o 
  -4   2  18        6.73        5.96      2.85 o 
  -3   2  18        1.63        1.69      1.81 o 
  -2   2  18       14.58       14.31      4.15 o 
  -1   2  18        1.07        0.46      1.55 o 
   0   2  18       17.53       18.13      2.47 o 
   1   2  18        1.06        0.21      1.37 o 
   2   2  18       14.45       16.25      2.55 o 
   3   2  18        1.68        5.19      2.85 o 
   4   2  18        6.74       10.89      4.15 o 
  -4   3  18       21.85       25.93      4.41 o 
  -3   3  18       10.86        7.46      2.36 o 
  -2   3  18       15.28       15.30      2.65 o 
  -1   3  18        9.33       10.93      2.24 o 
   0   3  18        4.84        3.89      4.54 o 
   1   3  18        9.28       11.87      2.29 o 
   2   3  18       15.30       18.07      5.83 o 
   3   3  18       10.94       11.93      3.37 o 
   4   3  18       21.78       29.36      3.11 o 
  -4   4  18        2.35        8.43      2.98 o 
  -3   4  18        4.12        1.09      2.07 o 
  -2   4  18        7.22       10.76      2.43 o 
  -1   4  18        9.04        6.60      1.99 o 
   0   4  18        0.40        3.37      1.65 o 
   1   4  18        8.92        6.30      4.02 o 
   2   4  18        7.29        6.22      2.85 o 
   3   4  18        4.17        4.93      2.85 o 
   4   4  18        2.36        2.07      2.59 o 
  -4   5  18        4.31        7.26      2.85 o 
  -3   5  18        2.73        3.05      2.11 o 
  -2   5  18       13.18       13.77      2.62 o 
  -1   5  18       21.68       22.85      2.92 o 
   0   5  18       13.87       13.73      2.47 o 
   1   5  18       21.82       22.56      2.75 o 
   2   5  18       13.28       25.15      4.15 o 
   3   5  18        2.68        4.27      2.20 o 
   4   5  18        4.33        6.74      2.59 o 
  -4   6  18        1.51        0.52      2.59 o 
  -3   6  18        8.54        9.29      1.93 o 
  -2   6  18        3.80        2.52      1.92 o 
  -1   6  18        9.05       10.47      2.72 o 
   0   6  18        0.55       -0.70      1.43 o 
   1   6  18        8.98       14.00      3.37 o 
   2   6  18        3.76        4.67      2.59 o 
   3   6  18        8.53        9.30      1.99 o 
   4   6  18        1.49        0.00      1.81 o 
  -3   7  18       17.30       27.65      5.32 o 
  -2   7  18        0.45       -0.10      2.59 o 
  -1   7  18        8.81        5.81      2.10 o 
   0   7  18        0.70        2.85      2.59 o 
   1   7  18        8.80        9.33      3.11 o 
   2   7  18        0.43       -2.07      2.07 o 
   3   7  18       17.34       24.35      2.68 o 
  -3   8  18        3.34        3.37      2.59 o 
  -2   8  18       12.16        9.85      3.89 o 
  -1   8  18        1.03       -0.27      1.68 o 
   0   8  18        3.31        5.96      2.85 o 
   1   8  18        1.04        3.37      2.33 o 
   2   8  18       12.19       12.10      2.18 o 
   3   8  18        3.34        2.07      2.07 o 
  -2   9  18        3.90        5.96      3.63 o 
   0   9  18        6.57        4.93      2.85 o 
   1   9  18        0.10        1.04      2.33 o 
   2   9  18        3.88        2.07      2.33 o 
  -2  10  18        4.06        2.85      3.63 o 
   2  10  18        4.01        5.19      2.33 o 
   1   0  19        0.69        0.13      1.65 o 
   2   0  19       17.39       17.20      2.62 o 
   3   0  19        0.04       -0.82      1.55 o 
  -3   1  19        3.96        4.61      2.10 o 
  -2   1  19        1.28        0.67      2.07 o 
  -1   1  19       14.04       15.26      2.98 o 
   0   1  19        0.18        0.26      1.47 o 
   1   1  19       14.16       12.85      2.38 o 
   2   1  19        1.32        2.85      1.83 o 
   3   1  19        4.00        3.89      3.11 o 
  -4   2  19        8.49       12.19      3.89 o 
  -3   2  19        9.77       15.28      2.84 o 
  -2   2  19        1.25        3.63      1.83 o 
  -1   2  19       15.86       12.47      2.47 o 
   0   2  19        4.89        5.00      1.92 o 
   1   2  19       16.09       14.66      2.57 o 
   2   2  19        1.26       -0.19      1.56 o 
   3   2  19        9.75       11.93      3.63 o 
  -3   3  19        6.65        4.41      3.11 o 
  -2   3  19        0.58       -1.56      1.65 o 
  -1   3  19        7.56        9.99      2.33 o 
   0   3  19       18.30       18.03      2.75 o 
   1   3  19        7.58        6.92      2.10 o 
   2   3  19        0.58        3.37      2.59 o 
   3   3  19        6.68       11.15      3.63 o 
  -3   4  19        6.92       10.11      3.37 o 
  -2   4  19        5.18        4.88      2.10 o 
  -1   4  19       10.44        8.93      2.29 o 
   0   4  19        8.13        9.27      2.18 o 
   1   4  19       10.43       13.60      3.76 o 
   2   4  19        5.24        6.22      3.11 o 
  -2   5  19        5.06        2.43      2.20 o 
  -1   5  19        0.24        0.83      2.98 o 
   0   5  19       10.73        8.28      2.85 o 
   1   5  19        0.24        1.30      2.33 o 
   2   5  19        5.05        2.07      2.59 o 
  -2   6  19       16.52       18.41      3.10 o 
  -1   6  19        0.76        1.56      1.83 o 
   0   6  19        1.07        2.33      1.92 o 
   1   6  19        0.79        1.04      2.33 o 
   2   6  19       16.67       16.34      3.89 o 
  -2   7  19        7.24        8.30      3.89 o 
  -1   7  19        4.91        3.89      3.37 o 
   0   7  19       28.61       32.93      4.67 o 
   1   7  19        4.97        5.44      3.11 o 
  -1   8  19       11.04       14.26      4.41 o 
   0   0  20       15.34       15.30      3.89 o 
   1   0  20       43.83       39.67      3.67 o 
   2   0  20        0.80       -0.78      2.33 o 
  -3   1  20        7.26        9.85      3.37 o 
  -2   1  20       22.24       20.60      3.10 o 
  -1   1  20       13.85       18.10      3.76 o 
   0   1  20       34.92       40.09      6.48 o 
   1   1  20       13.86       15.63      2.73 o 
   2   1  20       22.27       23.60      4.15 o 
  -2   2  20        9.49       12.21      2.73 o 
  -1   2  20       12.58       17.08      3.50 o 
   0   2  20        1.00        0.02      1.55 o 
   1   2  20       12.55       14.46      2.73 o 
   2   2  20        9.43        6.48      3.11 o 
  -2   3  20        3.34        6.74      3.11 o 
  -1   3  20        2.47        4.62      2.18 o 
   0   3  20        9.87       15.04      2.73 o 
   1   3  20        2.52        4.27      1.99 o 
  -1   4  20       22.83       29.62      3.47 o 
   0   4  20        5.34        6.73      2.29 o 
   1   4  20       22.78       29.56      4.67 o 
  -1   5  20        6.34        4.67      3.37 o 
   0   5  20        0.30        3.11      2.85 o 
  -1   6  20        0.56        3.63      3.37 o 
  -1   7  20        4.95        3.63      3.37 o 
   1   0  21       12.50       12.19      3.89 o 
   1   1  21        6.46       10.37      3.89 o 
   2   1  21        2.79        5.19      3.37 o 
   0   2  21        1.32        0.78      3.11 o 
   1   2  21       32.25       31.38      4.93 o 
   0   3  21       20.39       25.67      4.93 o 
   1   3  21        0.72        2.33      3.11 o 
   0   4  21        4.32        6.22      3.63 o 
   0   5  21        1.54        5.70      3.63 o 
                                                 
